# Supplementary material for: 3-[(E)-1-(Benzyl­oxyimino)­eth­yl]-7-(3-methyl­but-2-en­yloxy)-2H-chromen-2-one
Source: Acta Crystallogr Sect E Struct Rep Online. 2011 May 25;67(Pt 6):o1516. doi: 10.1107/S1600536811019015 (PMC3120403; doi:10.1107/S1600536811019015)
Supplement: Supplementary file 2 [file e-67-o1516-Isup2.hkl]

# 
# h,k,l, Fc-squared, Fo-squared, sigma(Fo-squared) and status flag 
# 
data_I
_shelx_title ' C in P-1' 
_shelx_refln_list_code          4 
_shelx_F_calc_maximum      142.36 
_exptl_crystal_F_000       430.00 
_reflns_d_resolution_high  0.8021 
 
loop_ 
 _symmetry_equiv_pos_as_xyz 
 'x, y, z' 
 '-x, -y, -z' 
 
_cell_length_a     7.3038 
_cell_length_b    11.4670 
_cell_length_c    12.1840 
_cell_angle_alpha  92.368 
_cell_angle_beta   92.067 
_cell_angle_gamma 102.340 
 
_shelx_F_squared_multiplier     1.000 
 
loop_ 
 _refln_index_h 
 _refln_index_k 
 _refln_index_l 
 _refln_F_squared_calc 
 _refln_F_squared_meas 
 _refln_F_squared_sigma 
 _refln_observed_status 
   1   0   0       22.30       21.85      1.39 o 
   2   0   0      159.08      148.00      7.35 o 
   3   0   0        7.00        6.34      1.20 o 
   4   0   0       59.07       58.91      2.91 o 
   5   0   0      231.57      234.61      8.64 o 
   6   0   0       17.36       18.16      2.00 o 
   7   0   0       46.16       49.63      3.39 o 
  -8   1   0        4.79        2.72      2.36 o 
  -7   1   0        0.92        1.71      1.14 o 
  -6   1   0        2.74        2.73      1.05 o 
  -5   1   0        0.03        0.45      0.63 o 
  -4   1   0      291.29      268.98      9.34 o 
  -3   1   0      230.39      232.06     13.84 o 
  -2   1   0      501.71      492.32     15.45 o 
  -1   1   0      354.27      354.42     11.43 o 
   0   1   0      250.10      276.87     13.52 o 
   1   1   0      361.38      344.33     11.36 o 
   2   1   0        7.45        5.25      0.79 o 
   5   1   0      315.01      322.50     11.89 o 
   6   1   0        0.03        0.46      0.99 o 
   7   1   0       12.78       14.30      3.00 o 
   8   1   0        1.71       -0.91      1.68 o 
  -9   2   0        1.77       -0.06      2.40 o 
  -8   2   0        2.30        0.21      1.95 o 
  -6   2   0       17.98       14.76      1.75 o 
  -5   2   0      146.36      153.73      6.23 o 
  -4   2   0       22.55       29.61      2.21 o 
  -3   2   0      110.62      106.13      3.32 o 
  -2   2   0      136.74      154.96      4.37 o 
  -1   2   0      104.29       90.00      3.36 o 
   0   2   0     1062.94     1038.84     33.75 o 
   1   2   0     1855.82     1891.67     90.01 o 
   2   2   0        6.07        4.84      1.07 o 
   3   2   0      347.47      352.41     12.22 o 
   4   2   0       85.68       81.69      3.76 o 
   5   2   0        2.27        2.05      0.93 o 
   7   2   0        1.74        0.64      1.71 o 
   8   2   0        5.82        4.19      2.38 o 
  -9   3   0        0.23        0.09      2.43 o 
  -8   3   0        3.40        0.91      1.86 o 
  -7   3   0        4.27        3.01      2.19 o 
  -6   3   0       52.13       46.88      2.84 o 
  -5   3   0       74.12       61.02      3.05 o 
  -4   3   0       12.39       11.58      0.91 o 
  -3   3   0      402.55      413.03     11.16 o 
  -2   3   0      129.16      135.65      3.93 o 
  -1   3   0     9255.87     9305.07    297.26 o 
   0   3   0     2129.96     2192.94     70.69 o 
   1   3   0        6.14        5.26      1.18 o 
   2   3   0       20.40       22.86      1.19 o 
   3   3   0        1.65        1.31      0.49 o 
   4   3   0      274.11      316.95     11.35 o 
   5   3   0       19.45       16.86      3.04 o 
   6   3   0       58.84       64.68      6.03 o 
   7   3   0        0.59        3.67      2.07 o 
   8   3   0        0.98        4.45      2.58 o 
  -9   4   0        0.03        1.38      2.67 o 
  -8   4   0        6.95        3.29      2.27 o 
  -7   4   0      117.84      140.02      9.81 o 
  -6   4   0        0.77        1.48      1.69 o 
  -5   4   0        3.42        3.41      0.67 o 
  -4   4   0        0.13        1.13      0.71 o 
  -3   4   0      455.73      447.32     12.11 o 
  -2   4   0       18.15       19.64      1.41 o 
  -1   4   0      234.39      210.87     10.47 o 
   0   4   0     1845.76     1940.72     62.82 o 
   1   4   0     2266.74     2583.03     83.35 o 
   2   4   0      567.05      571.70     19.02 o 
   3   4   0       16.10       19.26      3.06 o 
   4   4   0        1.93        0.74      1.28 o 
   5   4   0       30.81       29.32      4.15 o 
   6   4   0       37.70       40.20      5.12 o 
  -9   5   0        9.93        6.16      2.56 o 
  -8   5   0       11.98       15.80      3.74 o 
  -7   5   0       22.42       21.97      4.09 o 
  -6   5   0        0.02        2.27      1.76 o 
  -5   5   0       29.94       24.77      4.60 o 
  -4   5   0       62.71       51.47      2.81 o 
  -3   5   0      853.39      940.85     31.42 o 
  -2   5   0       13.53       10.62      1.21 o 
  -1   5   0        3.12        1.55      0.99 o 
   0   5   0       10.56       13.48      1.54 o 
   1   5   0        2.61        3.67      0.60 o 
   2   5   0      113.22      107.02     16.35 o 
   3   5   0        4.50        3.18      1.61 o 
   4   5   0       31.93       32.73      4.27 o 
   5   5   0       17.09       12.86      3.18 o 
   6   5   0       47.78       52.05      6.13 o 
  -8   6   0        3.84        4.35      2.71 o 
  -7   6   0        2.18        0.41      2.02 o 
  -6   6   0        4.88        6.23      2.38 o 
  -5   6   0       12.51        8.62      2.44 o 
  -4   6   0      194.75      204.85     12.01 o 
  -3   6   0       93.79       97.73      5.29 o 
  -2   6   0      162.28      176.02      6.97 o 
  -1   6   0     1653.63     1673.63     54.70 o 
   0   6   0       25.32       25.92      1.76 o 
   1   6   0      667.76      698.73     23.42 o 
   2   6   0        0.30        0.88      1.07 o 
   3   6   0        2.51       -0.24      1.19 o 
   4   6   0       28.99       36.92      4.93 o 
   5   6   0       66.98       89.51      7.97 o 
   6   6   0        0.04       -0.81      2.14 o 
  -8   7   0       16.71        8.20      3.25 o 
  -7   7   0        0.45       -0.64      2.13 o 
  -6   7   0       14.56        8.08      2.72 o 
  -5   7   0       17.49       14.73      3.06 o 
  -4   7   0        3.15        3.18      1.03 o 
  -3   7   0        3.87        5.04      1.10 o 
  -2   7   0       20.85       15.27      1.67 o 
  -1   7   0       77.16       78.16      3.80 o 
   0   7   0      472.38      492.05     17.06 o 
   1   7   0       53.74       46.56      4.53 o 
   2   7   0        4.76        4.66      1.94 o 
   3   7   0       29.75       29.90      4.35 o 
   4   7   0        0.01        0.21      1.83 o 
   5   7   0       29.98       33.30      5.33 o 
   6   7   0       26.69       25.04      4.93 o 
  -8   8   0        2.29        0.13      2.11 o 
  -7   8   0        0.51        1.98      2.21 o 
  -6   8   0      215.51      213.48     13.49 o 
  -5   8   0       46.14       48.76      5.37 o 
  -4   8   0        1.17        1.23      0.98 o 
  -3   8   0      211.11      209.16     15.35 o 
  -2   8   0       18.80       22.55      2.13 o 
  -1   8   0       38.75       42.43      3.58 o 
   0   8   0       12.62        9.71      2.55 o 
   1   8   0        7.49        7.55      2.26 o 
   2   8   0        2.09        0.21      1.45 o 
   3   8   0        0.59        0.44      1.82 o 
   4   8   0       40.53       36.01      5.46 o 
   5   8   0        6.02        8.85      3.28 o 
   6   8   0        0.75        1.80      2.82 o 
  -8   9   0        2.25        3.43      2.98 o 
  -7   9   0       36.23       40.93      5.81 o 
  -6   9   0        0.03        1.98      2.06 o 
  -5   9   0       41.10       41.39      5.18 o 
  -4   9   0        0.04        1.38      1.05 o 
  -3   9   0       47.38       40.51      3.08 o 
  -2   9   0     1340.63     1481.75     49.44 o 
  -1   9   0      123.96      110.79      8.21 o 
   0   9   0       50.42       38.24      4.92 o 
   1   9   0       16.82       16.85      3.46 o 
   2   9   0        0.09        0.45      1.38 o 
   3   9   0        7.33        6.25      2.73 o 
   4   9   0       18.76       17.18      4.18 o 
   5   9   0       42.15       55.13      7.33 o 
  -7  10   0        0.44       -0.62      2.29 o 
  -6  10   0        0.92        1.18      2.21 o 
  -5  10   0        3.01        1.09      2.20 o 
  -4  10   0        1.61        1.18      1.25 o 
  -3  10   0       14.54       15.93      2.25 o 
  -2  10   0      471.41      524.10     28.35 o 
  -1  10   0       59.66       56.68      5.57 o 
   0  10   0       19.51       16.14      3.47 o 
   1  10   0        0.09        0.08      1.49 o 
   2  10   0       34.68       37.55      5.57 o 
   3  10   0       42.07       43.29      6.27 o 
   4  10   0        4.35        5.05      3.07 o 
  -7  11   0       17.83       25.18      5.33 o 
  -6  11   0        1.60        4.26      2.88 o 
  -5  11   0        5.38        5.80      2.81 o 
  -4  11   0       10.66       13.92      2.46 o 
  -3  11   0       37.16       37.09      4.95 o 
  -2  11   0       58.34       62.20      6.23 o 
  -1  11   0        0.00       -0.65      1.47 o 
   0  11   0        0.04       -0.92      1.43 o 
   1  11   0        2.96        1.72      2.19 o 
   2  11   0       13.38       12.48      3.72 o 
   3  11   0        0.71       -0.28      2.40 o 
   4  11   0        0.20        0.16      2.67 o 
  -6  12   0        6.93        3.53      3.28 o 
  -5  12   0        3.23        2.35      2.78 o 
  -4  12   0        6.58        6.63      2.75 o 
  -3  12   0       37.45       36.68      5.19 o 
  -2  12   0       11.38        5.49      2.64 o 
  -1  12   0        2.82        3.33      2.26 o 
   0  12   0        0.10        0.41      1.66 o 
   1  12   0        6.89        8.39      3.25 o 
   2  12   0        6.21        2.65      2.89 o 
   3  12   0        0.36        1.38      2.91 o 
  -4  13   0        6.36        6.06      2.73 o 
  -3  13   0        5.18        5.43      2.72 o 
  -2  13   0       15.19       10.73      3.35 o 
  -1  13   0       15.37        8.62      3.16 o 
   0  13   0        4.94        6.40      2.85 o 
   1  13   0        6.84        4.62      2.83 o 
  -3  14   0        0.78       -0.18      2.55 o 
  -2  14   0       18.14       26.00      5.41 o 
  -1  14   0        6.30        6.55      3.26 o 
   1 -14   1        0.25        1.98      2.89 o 
   2 -14   1        9.10       13.53      4.09 o 
   3 -14   1        6.88        7.25      3.55 o 
  -1 -13   1       14.40       11.10      3.73 o 
   0 -13   1        0.00        0.27      2.26 o 
   1 -13   1        0.01       -0.62      1.89 o 
   2 -13   1       11.08       13.53      3.93 o 
   3 -13   1        2.61        1.96      2.53 o 
   4 -13   1        0.09        0.16      2.11 o 
  -3 -12   1        0.09        3.46      3.31 o 
  -2 -12   1        0.22       -0.68      2.20 o 
  -1 -12   1        3.29        4.55      2.75 o 
   0 -12   1        1.51        1.66      1.94 o 
   1 -12   1       14.84       15.61      3.66 o 
   2 -12   1        4.47        3.41      2.22 o 
   3 -12   1        5.85        6.50      2.78 o 
   4 -12   1       15.46       16.69      3.84 o 
   5 -12   1       15.31       17.30      4.11 o 
   6 -12   1        0.02        2.99      2.82 o 
  -4 -11   1        4.56        3.99      3.18 o 
  -3 -11   1        0.11        0.34      2.33 o 
  -2 -11   1        5.86        3.80      2.55 o 
  -1 -11   1       37.83       42.81      5.98 o 
   0 -11   1        0.02        0.73      1.61 o 
   1 -11   1        3.97        5.07      2.33 o 
   2 -11   1       15.02        8.61      2.95 o 
   3 -11   1       38.83       39.75      5.22 o 
   4 -11   1        8.21        9.95      2.63 o 
   5 -11   1        0.66        0.82      2.28 o 
   6 -11   1        2.14        2.32      2.51 o 
   7 -11   1        0.11       -0.14      2.65 o 
  -4 -10   1       33.13       20.31      4.87 o 
  -3 -10   1       11.16       12.70      3.76 o 
  -2 -10   1        4.62        3.53      2.39 o 
  -1 -10   1        9.51        9.00      2.91 o 
   0 -10   1        0.72       -0.11      1.33 o 
   1 -10   1       12.08       11.88      3.02 o 
   2 -10   1        0.17        2.21      1.69 o 
   3 -10   1      325.16      352.46     13.60 o 
   4 -10   1        0.56        0.04      1.00 o 
   5 -10   1        1.27        1.21      2.06 o 
   6 -10   1        2.76        3.80      2.67 o 
   7 -10   1        3.12        1.15      2.60 o 
  -5  -9   1       14.24        8.58      3.46 o 
  -4  -9   1        5.46        4.85      2.67 o 
  -3  -9   1        0.08        2.49      2.08 o 
  -2  -9   1        4.24        3.27      2.01 o 
  -1  -9   1        0.38        0.52      1.35 o 
   0  -9   1        0.00       -0.82      1.11 o 
   1  -9   1        6.46        8.63      2.39 o 
   2  -9   1        0.51       -0.53      1.01 o 
   3  -9   1       84.25       88.36      4.75 o 
   4  -9   1        1.49        1.54      1.14 o 
   5  -9   1        1.86       -0.21      1.10 o 
   6  -9   1        6.59        5.06      2.75 o 
   7  -9   1        7.43        1.66      2.74 o 
   8  -9   1        0.00        1.83      2.91 o 
  -5  -8   1       12.14       16.56      4.05 o 
  -4  -8   1      401.33      431.01     24.73 o 
  -3  -8   1       95.60       77.31      6.89 o 
  -2  -8   1        3.23        3.98      2.03 o 
  -1  -8   1        2.31        1.32      1.40 o 
   0  -8   1       31.81       37.38      4.48 o 
   1  -8   1       91.44       92.52      4.38 o 
   2  -8   1       30.51       28.86      2.38 o 
   3  -8   1      388.83      370.49     19.22 o 
   4  -8   1        6.70        4.20      1.63 o 
   5  -8   1        1.57       -0.46      1.01 o 
   6  -8   1        3.02        2.42      2.18 o 
   7  -8   1        0.01        1.34      2.01 o 
   8  -8   1        2.08       -0.12      2.00 o 
  -5  -7   1       13.37        9.93      3.16 o 
  -4  -7   1      411.69      482.12     26.83 o 
  -3  -7   1        0.50       -0.61      1.21 o 
  -2  -7   1       84.57       73.28      6.13 o 
  -1  -7   1       14.44        9.58      2.31 o 
   0  -7   1       53.19       68.22      3.23 o 
   1  -7   1     1677.59     1781.64     58.33 o 
   2  -7   1        1.45        5.42      5.23 o 
   3  -7   1        0.90        0.71      0.81 o 
   4  -7   1       10.53       12.94      3.98 o 
   5  -7   1        9.99       10.64      2.05 o 
   6  -7   1       94.21      100.93      7.96 o 
   7  -7   1       52.04       66.85      6.81 o 
   8  -7   1        0.02        1.20      2.31 o 
  -7  -6   1        0.72        1.93      2.38 o 
  -5  -6   1       45.17       41.67      5.27 o 
  -4  -6   1       40.63       37.28      4.70 o 
  -3  -6   1       82.79       81.75      6.63 o 
  -2  -6   1        0.00       -0.86      0.91 o 
  -1  -6   1       76.38       77.70      5.95 o 
   0  -6   1      787.83      903.99     29.98 o 
   1  -6   1      355.41      375.99     13.23 o 
   2  -6   1       10.71        6.39      1.07 o 
   3  -6   1        3.13        3.09      0.90 o 
   4  -6   1        4.68       11.36      1.53 o 
   5  -6   1       25.05       21.65      2.16 o 
   6  -6   1       10.05        5.42      2.25 o 
   7  -6   1      115.10      107.78      8.48 o 
   8  -6   1        2.06        1.45      2.16 o 
  -7  -5   1       25.80       22.13      4.24 o 
  -5  -5   1       64.59       72.87      6.52 o 
  -4  -5   1       67.97       77.04      6.38 o 
  -3  -5   1        0.02        0.01      0.99 o 
  -2  -5   1        0.00       -0.28      0.85 o 
  -1  -5   1      512.67      560.90     28.59 o 
   0  -5   1      110.76       98.90      6.65 o 
   1  -5   1        0.32        0.25      0.42 o 
   2  -5   1      132.63      139.16     13.03 o 
   3  -5   1       60.65       64.35      4.37 o 
   4  -5   1      123.14      129.62      4.09 o 
   5  -5   1       29.09       25.59      2.20 o 
   6  -5   1       33.91       35.47      4.46 o 
   7  -5   1      109.43      124.38      9.07 o 
   8  -5   1        2.98        0.93      1.69 o 
  -7  -4   1       16.02       11.63      3.06 o 
  -5  -4   1       88.64       92.09      7.20 o 
  -4  -4   1      114.76      123.62      8.43 o 
  -3  -4   1       17.37        9.62      2.09 o 
  -2  -4   1       10.41        5.98      1.55 o 
  -1  -4   1      148.85      185.31     10.46 o 
   0  -4   1      539.44      494.86     22.36 o 
   1  -4   1      273.72      246.02      8.74 o 
   2  -4   1      242.13      234.10      8.52 o 
   3  -4   1     1312.33     1411.34     36.45 o 
   4  -4   1      190.97      209.26      6.16 o 
   5  -4   1       63.37       59.40      6.45 o 
   6  -4   1        0.15        1.83      1.65 o 
   8  -4   1        1.68        0.55      1.82 o 
   9  -4   1        2.17        0.58      2.63 o 
  -8  -3   1        1.54        1.39      2.23 o 
  -7  -3   1       16.57       16.55      3.40 o 
  -6  -3   1        0.27        0.51      1.34 o 
  -5  -3   1        3.56        1.33      1.36 o 
  -4  -3   1      124.07      137.36      5.53 o 
  -3  -3   1      168.63      173.65     11.34 o 
  -2  -3   1       37.02       33.71      1.57 o 
  -1  -3   1       89.54       83.42      5.24 o 
   0  -3   1     1083.82     1098.07     35.58 o 
   1  -3   1     1436.14     1319.18     42.77 o 
   2  -3   1      576.91      651.08     21.69 o 
   3  -3   1      964.81      983.50     25.63 o 
   4  -3   1       39.12       47.29      2.05 o 
   5  -3   1        5.96        6.86      1.24 o 
   6  -3   1      156.01      167.88     10.39 o 
   7  -3   1      146.79      102.01      7.64 o 
   8  -3   1        4.88        7.68      3.02 o 
   9  -3   1        2.03        5.43      3.09 o 
  -8  -2   1        1.32       -0.84      1.81 o 
  -7  -2   1       12.13       10.56      2.87 o 
  -6  -2   1       15.42       13.86      2.82 o 
  -5  -2   1        5.08        5.77      0.96 o 
  -4  -2   1       97.83      101.33      4.37 o 
  -3  -2   1      401.49      441.43     19.31 o 
  -2  -2   1        7.76       10.46      1.38 o 
  -1  -2   1        3.51        2.49      0.72 o 
   0  -2   1      519.96      405.46     20.01 o 
   1  -2   1     1756.19     1608.69     99.30 o 
   2  -2   1      183.53      166.49      5.44 o 
   3  -2   1      306.99      268.11      7.50 o 
   4  -2   1      338.02      287.62      9.81 o 
   5  -2   1        9.69       10.12      2.14 o 
   6  -2   1      159.33      159.27      8.56 o 
   7  -2   1      267.39      258.26     14.76 o 
   8  -2   1        6.49        8.26      2.85 o 
   9  -2   1        0.30        1.59      2.40 o 
  -8  -1   1       10.75       12.69      3.06 o 
  -7  -1   1        6.45        6.20      2.23 o 
  -6  -1   1       72.74       68.20      5.46 o 
  -5  -1   1        7.49        6.16      1.12 o 
  -4  -1   1       57.26       62.18      2.50 o 
  -3  -1   1       72.51       78.02      8.68 o 
  -2  -1   1       95.43       85.19      3.29 o 
  -1  -1   1      725.42      694.02     33.29 o 
   0  -1   1      677.12      647.35     30.91 o 
   1  -1   1      149.24      128.73      6.63 o 
   2  -1   1        3.34        1.59      0.43 o 
   3  -1   1      198.98      180.36      9.36 o 
   4  -1   1      125.72      110.93      6.04 o 
   5  -1   1        0.72        0.39      0.58 o 
   6  -1   1       54.78       47.71      6.70 o 
   7  -1   1       64.54       66.62      5.85 o 
   8  -1   1       48.11       51.18      5.38 o 
  -8   0   1        0.94        1.06      1.68 o 
  -7   0   1      108.16      108.76      7.35 o 
  -6   0   1        6.56        8.61      2.71 o 
  -5   0   1       99.47       99.92      3.68 o 
  -4   0   1       74.00       68.46      3.24 o 
  -3   0   1       18.58       12.53      1.12 o 
  -2   0   1      196.62      177.57      6.32 o 
  -1   0   1       82.57       81.33      2.91 o 
   1   0   1      107.42      107.09      5.19 o 
   2   0   1       16.20       12.55      1.29 o 
   3   0   1       10.06       13.17      1.66 o 
   4   0   1       81.44       93.98      5.77 o 
   5   0   1      160.84      155.26      8.93 o 
   6   0   1      127.48      132.22     12.05 o 
   7   0   1       99.74      103.88      9.10 o 
  -8   1   1        4.68        6.60      2.27 o 
  -7   1   1        2.49        2.46      1.15 o 
  -6   1   1      282.52      309.82     11.32 o 
  -5   1   1      146.48      155.40      6.20 o 
  -4   1   1       69.44       78.61      4.33 o 
  -3   1   1       86.98       90.17      4.26 o 
  -2   1   1      266.80      243.71      8.02 o 
  -1   1   1       21.37       24.45      1.70 o 
   0   1   1      894.20      919.11     40.70 o 
   1   1   1       32.86       38.21      2.02 o 
   2   1   1      133.70      114.05      5.69 o 
   3   1   1        0.01       -0.21      0.53 o 
   4   1   1       81.79       82.78      5.10 o 
   5   1   1       75.02       72.52      5.04 o 
   6   1   1        0.38        0.55      1.36 o 
   7   1   1        0.54        0.46      1.47 o 
  -8   2   1        0.41       -0.79      1.98 o 
  -7   2   1      280.18      294.44     11.03 o 
  -6   2   1      560.65      534.64     26.06 o 
  -5   2   1        2.24        2.69      1.70 o 
  -4   2   1       64.38       69.45      6.37 o 
  -3   2   1        1.54        2.97      0.54 o 
  -2   2   1     1164.55     1095.73     30.64 o 
  -1   2   1     9614.85    10612.45    868.82 o 
   0   2   1     4440.82     4434.11    141.89 o 
   1   2   1     1631.14     1646.85     72.02 o 
   2   2   1       55.71       54.85      2.93 o 
   3   2   1        0.48        0.35      0.52 o 
   4   2   1        4.49        6.00      1.26 o 
   5   2   1        0.08        0.44      1.35 o 
   6   2   1        6.33        8.78      2.67 o 
   7   2   1       13.25       19.30      3.54 o 
   8   2   1        6.11        9.42      2.96 o 
  -9   3   1        0.19        1.18      1.62 o 
  -8   3   1        3.35        3.00      2.45 o 
  -7   3   1       32.40       33.25      4.54 o 
  -6   3   1       91.05       94.22      4.50 o 
  -5   3   1        0.00        0.40      0.64 o 
  -4   3   1        5.27        5.68      0.89 o 
  -3   3   1      171.72      177.99      5.15 o 
  -2   3   1       25.16       28.37      1.16 o 
  -1   3   1     1557.05     1566.10     50.79 o 
   0   3   1     6439.19     6382.83    317.14 o 
   1   3   1      560.00      532.56     17.62 o 
   2   3   1       98.72      115.79      4.37 o 
   3   3   1       34.25       29.99      3.09 o 
   4   3   1      864.73      930.33     31.09 o 
   5   3   1      340.38      390.81     21.82 o 
   6   3   1       17.11       17.52      3.68 o 
   8   3   1        0.31        0.46      2.07 o 
  -8   4   1       34.95       36.32      5.14 o 
  -7   4   1      144.15      146.25     10.05 o 
  -6   4   1        1.41        0.03      0.74 o 
  -5   4   1       65.93       64.95      4.29 o 
  -4   4   1       51.87       64.30      2.62 o 
  -3   4   1       59.75       64.50      2.28 o 
  -2   4   1       26.42       23.57      3.41 o 
  -1   4   1      220.82      216.84      7.84 o 
   0   4   1     1806.82     1868.22     60.56 o 
   1   4   1      157.72      147.14      6.97 o 
   2   4   1       24.25       26.27      1.42 o 
   3   4   1        0.00       -0.22      0.36 o 
   4   4   1       45.22       51.42      5.03 o 
   5   4   1       10.74       12.35      3.14 o 
   6   4   1       37.82       35.17      5.11 o 
  -9   5   1        1.10       -0.99      2.43 o 
  -8   5   1        0.81       -1.05      2.13 o 
  -7   5   1       10.82        9.10      2.96 o 
  -6   5   1        3.28        3.61      2.07 o 
  -5   5   1        7.23        6.94      1.07 o 
  -4   5   1       40.50       42.89      3.30 o 
  -3   5   1     1416.41     1671.41     54.74 o 
  -2   5   1       53.29       52.52      2.69 o 
  -1   5   1        3.82        4.70      0.86 o 
   0   5   1       13.60       12.81      1.18 o 
   1   5   1      203.54      220.02     11.35 o 
   2   5   1      118.16      105.99      4.22 o 
   3   5   1       23.06       23.40      3.54 o 
   4   5   1        5.17        6.67      2.32 o 
   5   5   1       69.71       92.96      7.95 o 
   6   5   1        0.19        2.68      2.41 o 
  -8   6   1        0.55       -0.87      1.99 o 
  -7   6   1       33.63       45.55      5.66 o 
  -6   6   1      163.21      173.39     11.31 o 
  -5   6   1        2.67        3.94      1.79 o 
  -4   6   1        0.22        0.43      0.68 o 
  -3   6   1        0.67        0.82      0.64 o 
  -2   6   1       37.81       29.28      4.16 o 
  -1   6   1      632.10      632.15     21.54 o 
   0   6   1     1134.76     1195.06    105.07 o 
   1   6   1     1959.07     2270.04     73.67 o 
   2   6   1       26.09       30.94      4.06 o 
   3   6   1        6.20        4.48      1.91 o 
   4   6   1       28.62       30.79      4.64 o 
   5   6   1       64.46       65.78      7.10 o 
   6   6   1        2.49        4.39      2.86 o 
  -8   7   1        1.35       -0.40      2.02 o 
  -7   7   1        0.09        0.29      1.83 o 
  -6   7   1        0.27       -0.44      1.76 o 
  -5   7   1        1.85        0.98      1.56 o 
  -4   7   1       63.75       64.54      3.60 o 
  -3   7   1       59.36       66.46      3.57 o 
  -2   7   1       31.59       35.66      2.40 o 
  -1   7   1       11.76       15.21      1.62 o 
   0   7   1       48.67       45.54      2.63 o 
   1   7   1        6.53       10.09      2.42 o 
   2   7   1        0.00       -0.31      1.28 o 
   3   7   1       13.53       11.21      3.05 o 
   4   7   1        0.11       -0.94      1.82 o 
   5   7   1      309.22      368.81     22.53 o 
   6   7   1        3.93        3.54      2.99 o 
  -8   8   1        0.26       -0.93      2.27 o 
  -7   8   1        7.72       10.81      3.52 o 
  -6   8   1      103.55       89.32      7.75 o 
  -5   8   1       11.14       14.39      3.33 o 
  -4   8   1        5.54        4.19      1.18 o 
  -3   8   1       45.52       40.36      2.88 o 
  -2   8   1       48.14       42.43      2.79 o 
  -1   8   1        0.09        0.80      0.81 o 
   0   8   1        0.79        0.19      1.20 o 
   1   8   1        1.38       -0.94      1.26 o 
   2   8   1       24.71       25.12      4.15 o 
   3   8   1       12.19       12.47      3.21 o 
   4   8   1        8.30        3.48      2.52 o 
   5   8   1        0.60       -0.11      2.49 o 
   6   8   1        0.48        1.11      2.87 o 
  -8   9   1        0.06       -0.51      2.58 o 
  -7   9   1        8.85       11.43      3.59 o 
  -6   9   1        0.06        0.87      2.33 o 
  -5   9   1        6.62        9.95      3.09 o 
  -4   9   1        1.06        1.00      1.07 o 
  -3   9   1       31.16       33.01      2.82 o 
  -2   9   1      213.27      212.86      8.76 o 
  -1   9   1      465.88      470.16     25.56 o 
   0   9   1       37.67       32.61      4.50 o 
   1   9   1        1.78        3.05      2.02 o 
   2   9   1        0.08       -0.21      1.58 o 
   3   9   1        2.49        3.33      2.31 o 
   4   9   1       50.82       62.78      7.53 o 
   5   9   1      119.43      140.62     11.88 o 
  -7  10   1       22.25       23.04      4.92 o 
  -6  10   1       20.31       23.39      4.59 o 
  -5  10   1       10.26       10.19      3.25 o 
  -4  10   1        2.89        2.81      1.41 o 
  -3  10   1        8.81       10.37      1.91 o 
  -2  10   1       13.92       17.96      2.55 o 
  -1  10   1        1.21        2.05      1.76 o 
   0  10   1       12.90        7.29      2.48 o 
   1  10   1        6.72        5.80      2.36 o 
   2  10   1        0.12       -0.12      1.67 o 
   3  10   1       14.84       12.48      3.65 o 
   4  10   1       30.27       37.14      6.58 o 
  -7  11   1        0.14       -0.21      2.73 o 
  -6  11   1        5.38        9.00      3.59 o 
  -5  11   1        0.68       -2.26      2.27 o 
  -4  11   1        0.00       -0.86      1.19 o 
  -3  11   1       15.22       13.76      2.23 o 
  -2  11   1      413.15      442.40     24.79 o 
  -1  11   1        4.78        4.75      2.09 o 
   0  11   1        0.82        1.11      1.69 o 
   1  11   1        1.00        0.24      1.78 o 
   2  11   1        4.14       -1.01      2.02 o 
   3  11   1        0.00       -0.09      2.12 o 
   4  11   1        2.40        1.38      2.86 o 
  -6  12   1        4.04        4.66      3.28 o 
  -5  12   1        8.03       10.99      3.36 o 
  -3  12   1        7.83        6.23      2.95 o 
  -2  12   1       20.44       16.14      3.71 o 
  -1  12   1        0.01        0.07      1.76 o 
   0  12   1        8.17        4.05      2.34 o 
   1  12   1        0.02        0.04      1.92 o 
   2  12   1       33.48       36.60      6.18 o 
   3  12   1        0.27        0.45      3.12 o 
  -3  13   1        0.22       -0.19      1.92 o 
  -2  13   1        2.11        0.26      1.94 o 
  -1  13   1       13.00       13.46      3.74 o 
   0  13   1        0.47       -0.28      1.81 o 
   1  13   1        0.01        0.68      2.05 o 
  -3  14   1        0.56       -1.45      2.34 o 
  -2  14   1        4.50        8.37      3.59 o 
  -1  14   1        0.02       -1.74      1.93 o 
   1 -14   2        7.70        6.07      3.20 o 
   2 -14   2       51.35       69.75      8.06 o 
   3 -14   2       17.45       12.63      4.01 o 
  -1 -13   2       36.51       32.89      5.87 o 
   0 -13   2        2.05        1.92      2.63 o 
   1 -13   2        2.86        6.33      2.92 o 
   2 -13   2        1.45        1.07      2.08 o 
   3 -13   2        0.12        1.47      2.36 o 
   4 -13   2        0.89        1.76      2.63 o 
  -3 -12   2        1.22        0.12      2.66 o 
  -2 -12   2        0.38        1.16      2.46 o 
  -1 -12   2       10.54        9.65      3.36 o 
   0 -12   2        0.28        0.36      1.79 o 
   1 -12   2        0.59        2.26      2.19 o 
   2 -12   2        2.99        4.48      2.28 o 
   3 -12   2        6.98        9.55      3.09 o 
   4 -12   2        0.32        0.88      2.16 o 
   5 -12   2        1.42        0.86      1.57 o 
   6 -12   2        0.07       -1.98      1.98 o 
  -4 -11   2        2.64        1.32      2.91 o 
  -3 -11   2        3.80        0.93      2.16 o 
  -2 -11   2        1.11        2.13      2.42 o 
  -1 -11   2      137.22      128.50     10.19 o 
   0 -11   2        6.35        2.15      1.96 o 
   1 -11   2        9.11        5.36      2.47 o 
   2 -11   2        4.30        4.25      2.29 o 
   3 -11   2        0.04       -1.31      1.31 o 
   4 -11   2       14.60       13.67      2.69 o 
   5 -11   2        0.91        1.72      1.51 o 
   6 -11   2        0.36       -1.94      2.03 o 
   7 -11   2        0.58        1.34      2.35 o 
  -4 -10   2        1.39       -0.01      2.52 o 
  -3 -10   2        1.04        1.02      2.01 o 
  -2 -10   2        1.71        0.92      1.98 o 
  -1 -10   2        2.61        1.20      1.86 o 
   0 -10   2        0.23        0.01      1.47 o 
   1 -10   2       12.99       20.03      3.91 o 
   2 -10   2        5.00        3.48      2.07 o 
   3 -10   2      857.70      963.08     33.11 o 
   4 -10   2       45.29       49.21      3.75 o 
   5 -10   2        1.33        1.45      1.38 o 
   6 -10   2        0.96       -1.83      1.83 o 
   7 -10   2        0.58        0.72      2.40 o 
  -5  -9   2        3.59        5.38      3.20 o 
  -4  -9   2       16.15       18.52      4.39 o 
  -3  -9   2        8.48        9.34      3.22 o 
  -2  -9   2        4.79        2.98      2.11 o 
  -1  -9   2        0.06       -0.94      1.34 o 
   0  -9   2       14.04       19.65      3.49 o 
   1  -9   2        0.17        0.81      1.41 o 
   2  -9   2      157.81      168.77      7.22 o 
   3  -9   2       31.64       31.37      2.75 o 
   4  -9   2        6.06        5.80      1.53 o 
   5  -9   2        0.02        0.31      1.17 o 
   6  -9   2        5.94        5.90      2.61 o 
   8  -9   2       10.61       11.56      4.26 o 
  -5  -8   2        4.19        2.12      2.38 o 
  -4  -8   2      273.43      278.10     17.35 o 
  -3  -8   2       10.70        9.12      2.79 o 
  -2  -8   2      128.15      128.15      9.36 o 
  -1  -8   2        1.89        3.32      1.59 o 
   0  -8   2        5.69        8.94      2.27 o 
   1  -8   2       72.24       83.05      4.05 o 
   2  -8   2        0.58        0.75      0.80 o 
   3  -8   2      391.78      376.55     13.98 o 
   4  -8   2       72.00       73.95      4.58 o 
   5  -8   2        6.40        5.79      1.59 o 
   6  -8   2       15.60       13.76      3.34 o 
   8  -8   2        0.73        2.96      2.40 o 
  -5  -7   2        6.54        7.40      2.67 o 
  -4  -7   2       15.14       11.99      3.11 o 
  -3  -7   2        2.36        2.75      1.71 o 
  -2  -7   2       11.91        8.40      2.31 o 
  -1  -7   2        0.00        0.27      1.21 o 
   0  -7   2       48.91       55.84      4.84 o 
   1  -7   2        0.27       -0.54      0.83 o 
   2  -7   2      241.20      267.85     13.19 o 
   3  -7   2       92.53       89.32      4.42 o 
   4  -7   2       25.81       28.73      2.50 o 
   5  -7   2       11.00        8.74      1.68 o 
   6  -7   2        5.10       10.09      2.98 o 
   7  -7   2       22.59        8.04      2.69 o 
   8  -7   2        0.00        1.06      2.15 o 
  -7  -6   2        0.84        2.67      2.39 o 
  -5  -6   2      103.91      100.92      8.06 o 
  -4  -6   2      530.54      534.15     28.56 o 
  -3  -6   2        0.18       -0.38      1.14 o 
  -2  -6   2       15.02       10.73      2.42 o 
  -1  -6   2        3.64        4.12      1.53 o 
   0  -6   2      183.78      191.09      7.04 o 
   1  -6   2      304.39      307.96     11.05 o 
   2  -6   2       62.89       58.42      3.09 o 
   3  -6   2       49.83       32.86      6.26 o 
   4  -6   2       10.09       13.91      1.72 o 
   5  -6   2       29.71       31.78      2.66 o 
   6  -6   2        8.71       -0.49      1.46 o 
   7  -6   2        0.55       -0.25      1.20 o 
   8  -6   2        0.74        0.05      2.16 o 
  -7  -5   2        2.19        1.72      2.15 o 
  -6  -5   2       23.18       28.14      4.32 o 
  -5  -5   2       71.90       81.27      6.76 o 
  -4  -5   2        0.85        0.29      1.36 o 
  -3  -5   2      235.46      232.27     13.51 o 
  -2  -5   2       12.16        8.59      1.95 o 
  -1  -5   2        1.24        5.16      1.52 o 
   0  -5   2     1841.17     1949.41     94.47 o 
   1  -5   2        0.08        0.17      0.45 o 
   2  -5   2        4.35        4.09      0.88 o 
   3  -5   2       57.50       43.10      3.62 o 
   4  -5   2       29.01       30.56      2.95 o 
   5  -5   2       41.86       35.98      2.69 o 
   6  -5   2        2.03        0.26      1.53 o 
   7  -5   2       11.16        6.15      2.61 o 
   8  -5   2        0.02        0.01      2.01 o 
  -7  -4   2        2.62        0.44      1.79 o 
  -6  -4   2        0.02       -0.13      1.56 o 
  -5  -4   2       10.75        8.60      2.26 o 
  -4  -4   2        1.81        0.14      1.08 o 
  -3  -4   2       30.96       33.95      3.44 o 
  -2  -4   2       46.82       56.28      4.36 o 
  -1  -4   2      192.77      182.81     10.35 o 
   0  -4   2     2611.27     2605.21     83.83 o 
   1  -4   2      620.65      591.05     29.31 o 
   2  -4   2      125.21      117.70      8.24 o 
   3  -4   2       18.81       14.87      2.98 o 
   4  -4   2      364.88      388.66     13.93 o 
   5  -4   2       27.60       29.82      3.24 o 
   6  -4   2       42.35       49.29      5.03 o 
   7  -4   2        0.32        0.61      1.61 o 
   8  -4   2        3.41        4.66      2.38 o 
  -8  -3   2        0.17        0.05      2.01 o 
  -7  -3   2       60.02       56.71      5.83 o 
  -6  -3   2       27.07       21.41      3.57 o 
  -5  -3   2       22.59       23.69      2.32 o 
  -4  -3   2      211.44      222.84     12.66 o 
  -3  -3   2      337.39      330.12     11.47 o 
  -2  -3   2        2.51        2.24      0.46 o 
  -1  -3   2        0.82        0.28      0.60 o 
   0  -3   2     2066.86     2060.14     66.34 o 
   1  -3   2      695.57      650.11     21.50 o 
   2  -3   2        3.69        1.59      0.74 o 
   3  -3   2        0.21        0.21      0.33 o 
   4  -3   2        2.84        1.38      0.47 o 
   5  -3   2       11.03       11.01      2.27 o 
   6  -3   2       18.24       19.64      3.16 o 
   7  -3   2        7.16        2.33      1.98 o 
   8  -3   2       22.26       21.54      3.88 o 
  -8  -2   2        0.10        3.79      2.29 o 
  -7  -2   2       40.42       46.13      4.99 o 
  -6  -2   2        2.77        5.09      2.02 o 
  -5  -2   2        0.01       -0.45      0.56 o 
  -4  -2   2      105.81      119.79      4.98 o 
  -3  -2   2     3986.20     4084.66    104.65 o 
  -2  -2   2      270.52      287.81      9.82 o 
  -1  -2   2      575.29      537.47     29.17 o 
   0  -2   2       44.47       54.81      1.71 o 
   1  -2   2      106.96      103.53      5.24 o 
   2  -2   2      345.44      306.05     10.63 o 
   3  -2   2        6.48        8.60      0.72 o 
   4  -2   2       96.48      114.21      4.76 o 
   5  -2   2        3.93        0.64      0.80 o 
   6  -2   2       40.90       38.91      4.24 o 
   7  -2   2       35.98       39.23      4.61 o 
   8  -2   2       12.32       10.27      3.06 o 
  -8  -1   2        0.04        1.05      1.87 o 
  -7  -1   2        8.81        7.85      2.36 o 
  -6  -1   2       22.11       23.17      2.22 o 
  -5  -1   2        4.97        5.50      1.13 o 
  -4  -1   2      148.79      154.09      4.92 o 
  -3  -1   2     1039.99     1150.17     30.02 o 
  -2  -1   2      661.69      643.80     16.96 o 
  -1  -1   2     2137.14     2040.92     52.35 o 
   0  -1   2     1888.31     1699.23     43.34 o 
   1  -1   2    13004.84    14337.65    458.16 o 
   2  -1   2     4257.40     3943.75    126.46 o 
   3  -1   2      182.28      172.95      9.03 o 
   4  -1   2       96.03      104.01      6.35 o 
   5  -1   2       70.40       83.31      5.78 o 
   6  -1   2       16.30       18.53      1.96 o 
   7  -1   2       46.22       50.37      5.00 o 
   8  -1   2       66.77       71.27      6.25 o 
  -8   0   2        4.46        4.82      2.22 o 
  -7   0   2       31.32       30.53      2.74 o 
  -6   0   2       14.67       10.02      1.57 o 
  -5   0   2        7.93       10.95      1.65 o 
  -4   0   2       94.54       87.34      5.35 o 
  -3   0   2       83.02       97.93      3.16 o 
  -2   0   2        2.39        1.05      0.29 o 
  -1   0   2       18.38       16.32      1.88 o 
   0   0   2       12.98       15.60      0.60 o 
   1   0   2    10915.67    12338.40    537.71 o 
   2   0   2     1255.31     1133.87     50.29 o 
   3   0   2        6.41        4.54      1.07 o 
   4   0   2        5.84        2.72      1.11 o 
   5   0   2       74.60       85.93      5.75 o 
   6   0   2      223.16      251.22     13.49 o 
   7   0   2       42.50       50.59      4.74 o 
  -8   1   2        0.46        2.78      1.89 o 
  -7   1   2        4.95        5.89      1.63 o 
  -6   1   2      150.78      148.43      6.35 o 
  -5   1   2      115.98      107.83      7.23 o 
  -4   1   2      660.36      645.07     17.35 o 
  -3   1   2      509.93      532.95     14.21 o 
  -2   1   2       33.69       33.41      1.63 o 
  -1   1   2      380.93      390.54     17.56 o 
   0   1   2     2976.31     2315.10    101.27 o 
   1   1   2     7868.52     7408.39    322.97 o 
   2   1   2       65.36       63.93      3.51 o 
   3   1   2        2.42        2.68      0.86 o 
   4   1   2       39.86       37.73      2.98 o 
   5   1   2       61.62       71.68      4.93 o 
   6   1   2        9.17       12.01      2.31 o 
   7   1   2        0.76        2.05      1.88 o 
  -8   2   2        1.24       -1.59      1.92 o 
  -7   2   2       46.18       41.04      3.97 o 
  -6   2   2      155.71      157.47      6.61 o 
  -5   2   2       57.30       51.42      4.33 o 
  -4   2   2      168.98      148.36     22.84 o 
  -3   2   2      907.54      874.89     27.45 o 
  -2   2   2       91.02       81.10      3.14 o 
  -1   2   2       25.51       26.79      1.04 o 
   0   2   2     6679.78     6602.95    288.04 o 
   1   2   2      415.96      396.10     17.71 o 
   2   2   2        6.20        7.42      0.87 o 
   3   2   2      200.84      214.57      7.31 o 
   4   2   2        6.08        4.74      1.14 o 
   5   2   2        3.03        3.47      1.33 o 
   6   2   2        8.53       12.55      3.13 o 
  -9   3   2        3.86       12.55      4.02 o 
  -8   3   2        1.71        3.45      2.52 o 
  -7   3   2        1.00        0.21      1.01 o 
  -6   3   2      255.53      270.61     10.08 o 
  -5   3   2       51.41       53.61      2.93 o 
  -4   3   2        0.65        0.56      0.48 o 
  -3   3   2       25.10       30.96      1.33 o 
  -2   3   2      198.87      189.42      5.39 o 
  -1   3   2      572.32      634.52     21.08 o 
   0   3   2      945.83      953.77     31.06 o 
   1   3   2      725.67      694.73     22.94 o 
   2   3   2       11.19       10.89      2.19 o 
   3   3   2       51.86       51.09      2.52 o 
   4   3   2      106.32      121.91      5.21 o 
   5   3   2        3.38        3.07      0.99 o 
   6   3   2       34.36       47.25      5.74 o 
   8   3   2       13.51       11.30      3.36 o 
  -9   4   2        5.44        5.14      3.33 o 
  -8   4   2        3.47        3.42      2.28 o 
  -7   4   2        3.23        2.31      2.25 o 
  -6   4   2       91.34       81.13      4.10 o 
  -5   4   2       37.51       38.15      3.90 o 
  -4   4   2        0.06        0.49      0.34 o 
  -3   4   2       28.61       30.71      1.39 o 
  -2   4   2      134.84      132.27      5.22 o 
  -1   4   2       76.37       70.38      5.77 o 
   0   4   2       48.55       48.20      2.29 o 
   1   4   2        9.96        7.78      2.06 o 
   2   4   2       15.28       17.80      1.22 o 
   3   4   2        2.23        2.58      1.26 o 
   4   4   2       33.37       36.95      4.68 o 
   5   4   2        7.74        7.42      2.71 o 
   6   4   2       27.30       30.43      5.08 o 
  -8   5   2        5.44        3.08      2.55 o 
  -7   5   2       40.91       47.05      5.66 o 
  -6   5   2       35.88       34.08      2.41 o 
  -5   5   2        1.98        1.20      0.67 o 
  -4   5   2      107.07      105.20      3.53 o 
  -3   5   2       23.54       31.44      2.76 o 
  -2   5   2     1472.16     1684.58     54.89 o 
  -1   5   2      103.28       92.28      4.03 o 
   0   5   2      177.27      185.78      6.98 o 
   1   5   2       17.66       14.82      1.20 o 
   2   5   2        0.15        0.09      0.45 o 
   3   5   2       12.65       13.98      3.06 o 
   4   5   2        3.08        7.61      2.61 o 
   5   5   2       35.16       32.47      5.08 o 
   6   5   2       10.18       14.39      3.93 o 
  -8   6   2        1.36        3.48      2.78 o 
  -7   6   2        0.19        1.12      1.98 o 
  -6   6   2       58.60       46.65      5.38 o 
  -5   6   2        3.22        4.28      0.94 o 
  -4   6   2        2.87        5.86      1.11 o 
  -3   6   2      103.55       93.73      4.38 o 
  -2   6   2       10.98       12.22      1.44 o 
  -1   6   2        2.93        4.41      0.95 o 
   0   6   2      273.84      285.94     16.94 o 
   1   6   2      254.57      264.70     13.17 o 
   2   6   2        6.86        3.06      1.56 o 
   3   6   2        0.83       -0.46      1.26 o 
   4   6   2        4.47        3.81      2.13 o 
   5   6   2       80.89       99.12      8.94 o 
   6   6   2        0.42       -1.14      2.12 o 
  -8   7   2        3.18        0.20      2.46 o 
  -7   7   2        0.50        2.16      2.36 o 
  -6   7   2        0.24       -1.38      1.38 o 
  -5   7   2       15.52        9.28      2.69 o 
  -4   7   2       58.98       49.90      4.89 o 
  -3   7   2        0.13        0.87      0.75 o 
  -2   7   2       32.15       34.55      2.51 o 
  -1   7   2       39.95       48.69      2.85 o 
   0   7   2       22.55       24.41      1.96 o 
   1   7   2       85.42       85.76      6.91 o 
   2   7   2       59.85       62.07      5.90 o 
   3   7   2       16.01       14.09      3.49 o 
   4   7   2       25.77       27.47      4.87 o 
   5   7   2       49.19       62.36      7.64 o 
   6   7   2        0.81       -0.73      2.58 o 
  -8   8   2        2.76        1.34      2.59 o 
  -7   8   2        7.87        7.62      3.23 o 
  -6   8   2       13.09       13.95      3.59 o 
  -5   8   2      193.89      205.85     12.90 o 
  -4   8   2       13.31       19.48      3.39 o 
  -3   8   2        1.30        2.66      1.25 o 
  -2   8   2        1.60        0.39      0.86 o 
  -1   8   2      322.79      322.95     14.94 o 
   0   8   2      402.89      404.63     14.65 o 
   1   8   2       87.87       82.84      6.96 o 
   2   8   2        0.83       -0.58      1.42 o 
   3   8   2        8.36        7.62      2.92 o 
   4   8   2        0.01        2.48      2.14 o 
   5   8   2        4.71        4.63      3.09 o 
   6   8   2        0.36       -1.04      3.18 o 
  -8   9   2        0.00       -0.28      2.89 o 
  -7   9   2        0.53       -0.51      2.13 o 
  -6   9   2       29.76       30.04      4.91 o 
  -5   9   2        0.00       -1.05      1.76 o 
  -4   9   2       23.42       27.27      4.08 o 
  -3   9   2       33.91       36.93      2.97 o 
  -2   9   2      106.69      104.52      5.19 o 
  -1   9   2      412.05      421.99     15.45 o 
   0   9   2        5.55        5.82      2.26 o 
   1   9   2        0.46        0.16      1.60 o 
   2   9   2       23.97       27.68      4.72 o 
   3   9   2        0.02       -0.67      1.82 o 
   4   9   2       45.97       42.32      6.50 o 
   5   9   2       57.13       71.32      8.91 o 
  -7  10   2       21.28       19.21      4.91 o 
  -6  10   2       14.98        8.08      3.31 o 
  -5  10   2        3.49        8.15      3.06 o 
  -4  10   2        0.14       -0.07      1.80 o 
  -3  10   2        3.44        1.54      1.34 o 
  -2  10   2       29.41       31.52      2.86 o 
  -1  10   2        5.79        4.60      2.21 o 
   0  10   2        0.89        2.16      1.79 o 
   1  10   2        0.03       -0.33      1.61 o 
   2  10   2        0.68       -0.44      1.86 o 
   3  10   2       12.59        9.73      3.58 o 
   4  10   2        0.04       -0.08      2.46 o 
  -7  11   2        5.57        5.79      3.67 o 
  -6  11   2        7.40        5.05      3.20 o 
  -5  11   2        0.90        1.81      2.33 o 
  -4  11   2        0.03        0.48      2.06 o 
  -3  11   2        6.75       10.59      2.05 o 
  -2  11   2      449.28      425.88     23.85 o 
  -1  11   2       21.59       18.64      3.94 o 
   0  11   2        0.52        0.73      1.69 o 
   1  11   2        0.97       -1.33      1.54 o 
   2  11   2        0.01       -0.13      2.03 o 
   3  11   2        0.05       -0.66      2.11 o 
  -6  12   2        0.02       -2.01      2.75 o 
  -5  12   2        0.05       -1.14      2.42 o 
  -4  12   2        0.01        0.47      2.43 o 
  -3  12   2        1.99        2.26      2.31 o 
  -2  12   2        7.27        4.49      2.53 o 
  -1  12   2        6.84        1.49      2.07 o 
   0  12   2        1.97        2.42      2.19 o 
   1  12   2        9.88       11.60      3.59 o 
   2  12   2       10.48        9.30      3.54 o 
  -5  13   2        0.15        0.31      2.94 o 
  -3  13   2        0.63       -0.24      2.00 o 
  -2  13   2        7.64        3.32      2.31 o 
  -1  13   2       10.49       12.86      3.53 o 
   0  13   2        0.52       -1.94      1.94 o 
   1  13   2        1.99        2.38      2.63 o 
  -2  14   2        0.11        0.92      2.76 o 
   1 -14   3        3.61        9.12      3.71 o 
   2 -14   3       11.92       18.27      4.78 o 
  -1 -13   3        5.77        3.98      2.98 o 
   0 -13   3        0.88        4.13      2.96 o 
   1 -13   3        1.29       -0.47      1.95 o 
   2 -13   3        0.35        0.44      2.13 o 
   3 -13   3       16.00       18.53      4.51 o 
   4 -13   3        0.43       -1.92      2.20 o 
   5 -13   3        0.04        1.53      2.46 o 
  -2 -12   3        3.79        3.95      2.69 o 
  -1 -12   3        6.84        5.02      2.96 o 
   0 -12   3        0.24       -1.04      1.99 o 
   1 -12   3        0.19        0.25      2.00 o 
   2 -12   3        2.39        3.65      2.23 o 
   3 -12   3       11.38       13.83      3.56 o 
   4 -12   3        0.52       -1.71      1.71 o 
   5 -12   3        0.88        0.19      1.58 o 
   6 -12   3        0.07       -2.22      2.45 o 
  -4 -11   3        0.03       -1.00      2.46 o 
  -3 -11   3        0.03       -0.07      2.11 o 
  -2 -11   3        5.00        2.26      2.43 o 
  -1 -11   3        3.00        4.80      2.36 o 
   0 -11   3       40.50       36.07      5.44 o 
   1 -11   3        8.50        8.06      2.79 o 
   2 -11   3        2.04        2.61      1.99 o 
   3 -11   3        0.08       -0.73      1.66 o 
   4 -11   3       14.71       13.66      2.42 o 
   5 -11   3        0.03       -1.09      1.32 o 
   6 -11   3        4.70        4.11      2.87 o 
  -4 -10   3        0.09        0.08      2.16 o 
  -3 -10   3        1.65        4.32      2.63 o 
  -2 -10   3       12.09        5.59      2.61 o 
  -1 -10   3       33.79       42.90      5.65 o 
   0 -10   3       40.77       34.56      5.07 o 
   1 -10   3        0.90        0.73      1.63 o 
   2 -10   3       26.88       31.07      4.60 o 
   3 -10   3      101.11       97.66      5.28 o 
   4 -10   3       34.41       32.66      3.13 o 
   5 -10   3        0.87        1.23      1.36 o 
   6 -10   3        5.85        2.01      2.33 o 
   7 -10   3        0.22       -2.05      2.05 o 
  -5  -9   3        0.18       -1.78      1.93 o 
  -4  -9   3        3.85        2.91      2.47 o 
  -3  -9   3       79.25       62.71      6.83 o 
  -2  -9   3       94.46       80.66      7.16 o 
  -1  -9   3        0.00        0.46      1.61 o 
   0  -9   3        9.24        9.14      2.61 o 
   1  -9   3        0.57       -0.21      1.34 o 
   2  -9   3        0.58        0.27      1.05 o 
   3  -9   3       85.59       74.87      4.85 o 
   4  -9   3       40.71       45.70      5.28 o 
   5  -9   3        0.34       -0.60      1.05 o 
   6  -9   3        4.69        5.19      2.32 o 
   7  -9   3        4.41        3.82      2.60 o 
  -6  -8   3        0.68        0.07      2.11 o 
  -5  -8   3        7.00        6.58      3.16 o 
  -4  -8   3       86.82       93.22      8.10 o 
  -3  -8   3      167.41      196.34     12.99 o 
  -2  -8   3      162.11      163.68     11.05 o 
  -1  -8   3        2.32        2.42      1.61 o 
   0  -8   3        1.78        2.03      1.49 o 
   1  -8   3      160.18      143.48      9.58 o 
   2  -8   3      291.41      280.18     10.69 o 
   3  -8   3      964.64      878.28     61.88 o 
   4  -8   3      306.84      348.79     19.52 o 
   5  -8   3        1.33        0.30      1.09 o 
   6  -8   3        4.71        1.38      1.98 o 
   7  -8   3        0.71       -0.14      2.08 o 
   8  -8   3        0.02        0.53      2.21 o 
  -6  -7   3        5.18        3.01      2.40 o 
  -5  -7   3        4.84        8.06      2.89 o 
  -4  -7   3       46.26       51.41      5.74 o 
  -3  -7   3        1.85        2.08      1.67 o 
  -2  -7   3       35.10       47.10      5.05 o 
  -1  -7   3       53.84       59.70      5.20 o 
   0  -7   3       39.20       38.30      4.25 o 
   1  -7   3       83.71       95.04      4.24 o 
   2  -7   3       74.99       67.79      3.57 o 
   3  -7   3       10.44       10.88      1.64 o 
   4  -7   3       38.64       51.87      4.84 o 
   5  -7   3        4.14        3.98      1.25 o 
   6  -7   3        1.15        0.38      1.14 o 
   7  -7   3       65.66       57.27      6.16 o 
   8  -7   3        3.78        2.51      2.41 o 
  -7  -6   3        1.03        2.75      2.61 o 
  -6  -6   3        3.82        5.50      2.49 o 
  -5  -6   3       93.77       97.63      5.86 o 
  -4  -6   3      668.84      698.46     36.25 o 
  -3  -6   3       19.43       14.27      2.88 o 
  -2  -6   3        9.68        4.55      1.64 o 
  -1  -6   3       69.44       73.12      5.64 o 
   0  -6   3       71.64       62.32      4.19 o 
   1  -6   3        0.88        0.80      0.61 o 
   2  -6   3        4.66        3.52      0.91 o 
   3  -6   3        7.64       13.96      3.68 o 
   4  -6   3       64.55       59.07      3.48 o 
   5  -6   3        3.60        3.73      1.25 o 
   6  -6   3       31.69       34.16      3.03 o 
   7  -6   3       32.54       33.32      4.77 o 
   8  -6   3        0.40        1.46      2.06 o 
  -7  -5   3        0.09       -1.35      1.85 o 
  -6  -5   3       11.84       11.05      3.01 o 
  -5  -5   3       38.74       36.47      3.72 o 
  -4  -5   3        1.33        2.48      1.72 o 
  -3  -5   3      204.23      214.23     12.63 o 
  -2  -5   3      136.07      139.32      8.81 o 
  -1  -5   3        0.65        0.64      0.78 o 
   0  -5   3     2415.90     2707.85     87.35 o 
   1  -5   3       52.67       52.84      3.10 o 
   2  -5   3      218.42      242.27     12.18 o 
   3  -5   3      129.83      128.36      5.53 o 
   4  -5   3       43.19       39.28      2.68 o 
   5  -5   3       20.98       17.60      2.72 o 
   6  -5   3        9.91        8.05      2.38 o 
   7  -5   3       22.46       15.22      3.35 o 
   8  -5   3       35.70       38.84      5.15 o 
  -7  -4   3        3.39        2.16      1.95 o 
  -6  -4   3       35.55       33.30      4.61 o 
  -5  -4   3       25.07       24.47      3.67 o 
  -4  -4   3        0.48        0.55      0.82 o 
  -3  -4   3        0.07        0.81      1.06 o 
  -2  -4   3       49.38       59.13      3.53 o 
  -1  -4   3      116.82      113.02      7.62 o 
   0  -4   3        1.55        2.92      0.50 o 
   1  -4   3        2.21        1.13      0.68 o 
   2  -4   3        0.08       -0.14      0.41 o 
   3  -4   3        1.99        5.80      1.46 o 
   4  -4   3     1162.98     1238.79     41.12 o 
   5  -4   3        5.66        4.18      1.14 o 
   6  -4   3       34.34       38.96      4.46 o 
   7  -4   3        0.10       -0.06      1.62 o 
   8  -4   3        0.53       -1.32      1.72 o 
  -8  -3   3        0.23       -0.09      1.82 o 
  -7  -3   3       20.27       20.47      3.74 o 
  -6  -3   3       21.14       21.55      3.58 o 
  -5  -3   3       60.33       58.00      4.99 o 
  -4  -3   3       23.06       19.69      1.92 o 
  -3  -3   3        6.55        4.72      0.71 o 
  -2  -3   3       22.31       19.40      1.09 o 
  -1  -3   3      226.07      232.51      6.48 o 
   0  -3   3      765.56      782.75     20.37 o 
   1  -3   3      927.98      957.98     26.72 o 
   2  -3   3      394.21      400.11     13.81 o 
   3  -3   3       58.16       54.44      1.93 o 
   4  -3   3        9.68       12.97      0.96 o 
   5  -3   3        0.44        0.41      1.13 o 
   6  -3   3       37.26       36.82      4.17 o 
   7  -3   3        5.88        6.45      2.38 o 
   8  -3   3       25.45       23.72      4.08 o 
  -8  -2   3        6.29       10.79      3.05 o 
  -7  -2   3        2.19        1.33      1.68 o 
  -6  -2   3        0.57        2.39      1.59 o 
  -5  -2   3       13.12        7.41      2.02 o 
  -4  -2   3        0.04        0.73      0.56 o 
  -3  -2   3      134.30      142.07      7.20 o 
  -2  -2   3       45.20       53.96      2.00 o 
  -1  -2   3      134.48      148.37      4.25 o 
   0  -2   3        3.91        3.57      0.36 o 
   1  -2   3       12.60       17.33      0.77 o 
   2  -2   3      565.80      586.77     19.68 o 
   3  -2   3      245.29      203.46      7.65 o 
   4  -2   3      190.47      226.78     11.95 o 
   5  -2   3       84.05       93.75      6.35 o 
   6  -2   3       10.44       10.62      2.47 o 
   7  -2   3       42.30       34.22      4.22 o 
   8  -2   3        8.89       15.12      3.36 o 
  -8  -1   3        0.03       -1.33      1.47 o 
  -7  -1   3       59.42       57.28      5.44 o 
  -6  -1   3        2.17        2.48      1.55 o 
  -5  -1   3       31.98       33.36      2.57 o 
  -4  -1   3        1.12        2.53      0.66 o 
  -3  -1   3       61.81       63.47      2.36 o 
  -2  -1   3        0.05       -0.14      0.27 o 
  -1  -1   3       11.48       11.75      0.65 o 
   0  -1   3        3.56        2.34      0.28 o 
   1  -1   3      857.96      884.49     69.16 o 
   2  -1   3      382.96      414.66     14.09 o 
   3  -1   3      554.60      533.70     24.76 o 
   4  -1   3       13.68       14.07      2.02 o 
   5  -1   3      100.68       93.83      6.23 o 
   6  -1   3       23.54       27.64      3.39 o 
   7  -1   3        7.80        8.73      2.60 o 
   8  -1   3       61.59       75.82      6.36 o 
  -8   0   3        2.02        0.29      1.63 o 
  -7   0   3        1.39        1.11      1.55 o 
  -6   0   3        0.14       -0.27      0.87 o 
  -5   0   3      216.06      228.13     11.12 o 
  -4   0   3      369.42      370.74     10.40 o 
  -3   0   3     1951.83     2081.80     53.67 o 
  -2   0   3       79.77       91.32      2.81 o 
  -1   0   3       71.28       63.85      1.99 o 
   0   0   3      962.88      817.90     21.14 o 
   1   0   3      744.95      744.06     33.02 o 
   2   0   3      180.20      165.30      8.13 o 
   3   0   3        1.21        1.65      0.76 o 
   4   0   3        2.96        0.78      0.86 o 
   5   0   3       66.23       66.86      4.79 o 
   6   0   3       23.73       29.81      3.39 o 
   7   0   3       13.30       11.90      2.68 o 
  -8   1   3        0.06       -0.54      1.42 o 
  -7   1   3        5.43        6.12      1.61 o 
  -6   1   3       32.93       37.10      2.79 o 
  -5   1   3       93.84       95.01      6.03 o 
  -4   1   3      454.54      458.32     15.25 o 
  -3   1   3     1079.23     1024.92     46.43 o 
  -2   1   3       96.66       85.66      3.35 o 
  -1   1   3     1147.37      981.46     73.39 o 
   0   1   3       99.31       73.30      3.77 o 
   1   1   3    20267.48    18908.96    826.63 o 
   2   1   3      419.00      376.08     17.23 o 
   3   1   3        8.44        8.88      1.29 o 
   4   1   3       23.08       24.69      2.40 o 
   5   1   3       20.99       16.68      2.27 o 
   6   1   3       13.44       13.99      2.38 o 
   7   1   3        9.28        8.10      2.33 o 
  -8   2   3        6.24        5.52      1.67 o 
  -7   2   3       29.37       32.98      3.13 o 
  -6   2   3       44.35       46.42      3.07 o 
  -5   2   3       24.98       18.84      1.81 o 
  -4   2   3       17.33       16.17      1.52 o 
  -3   2   3       25.88       34.38      1.95 o 
  -2   2   3       39.48       45.51      1.62 o 
  -1   2   3       44.01       42.98      1.83 o 
   0   2   3      619.89      586.10     26.23 o 
   1   2   3      503.76      479.42     21.50 o 
   2   2   3      335.38      349.72     15.96 o 
   3   2   3      128.95      140.33      7.17 o 
   4   2   3        3.03        3.26      1.08 o 
   5   2   3      236.87      283.25     10.01 o 
   6   2   3        7.75        5.92      1.71 o 
   7   2   3        0.24        1.00      1.96 o 
  -8   3   3        2.28        2.85      2.51 o 
  -7   3   3        0.92        1.93      1.09 o 
  -6   3   3     1256.36     1219.19     38.92 o 
  -5   3   3       49.86       53.05      6.07 o 
  -4   3   3      463.93      503.97     16.62 o 
  -3   3   3       16.18       17.61      2.10 o 
  -2   3   3       12.02       10.19      0.73 o 
  -1   3   3       42.00       37.93      3.12 o 
   0   3   3      200.97      189.29      9.07 o 
   1   3   3      663.15      671.94     29.91 o 
   2   3   3      203.55      197.78      9.31 o 
   3   3   3       10.08       14.68      1.42 o 
   4   3   3       11.51       10.09      1.47 o 
   5   3   3        5.66        6.16      1.48 o 
   6   3   3        7.47        6.76      2.92 o 
   7   3   3        0.91        0.21      2.35 o 
  -8   4   3        0.27        3.20      2.42 o 
  -7   4   3       46.47       48.88      7.79 o 
  -6   4   3      157.06      167.53      6.94 o 
  -5   4   3        0.11       -0.52      0.52 o 
  -4   4   3      236.66      241.92      8.67 o 
  -3   4   3        0.50        0.78      0.38 o 
  -2   4   3      625.86      747.46     24.95 o 
  -1   4   3      100.47      100.78      8.00 o 
   0   4   3      471.28      478.18     16.23 o 
   1   4   3      115.74       98.88      5.51 o 
   2   4   3      107.34      100.60      4.83 o 
   3   4   3        0.62        0.04      0.75 o 
   4   4   3        3.25        3.30      0.91 o 
   5   4   3      130.77      133.33     10.26 o 
   6   4   3       37.25       43.54      6.10 o 
   7   4   3        2.92        2.68      2.59 o 
  -8   5   3        1.13        2.33      2.75 o 
  -7   5   3        3.91        3.60      2.36 o 
  -6   5   3       70.77       68.97      5.20 o 
  -5   5   3        1.86        1.89      0.82 o 
  -4   5   3        8.38        9.60      1.21 o 
  -3   5   3      218.76      235.45      8.82 o 
  -2   5   3      758.36      778.19     37.70 o 
  -1   5   3      377.10      373.41     13.15 o 
   0   5   3        2.43        2.50      1.61 o 
   1   5   3       78.54       66.63      3.12 o 
   2   5   3      760.74      728.18     32.15 o 
   3   5   3       14.93       13.63      1.30 o 
   4   5   3       18.24       27.35      4.60 o 
   5   5   3       26.49       36.82      5.54 o 
   6   5   3        1.19        0.51      2.25 o 
   7   5   3        2.95        7.26      3.40 o 
  -8   6   3        3.68        1.91      2.42 o 
  -7   6   3        2.42        1.07      2.01 o 
  -6   6   3       16.71       17.94      1.90 o 
  -5   6   3       13.37       17.87      1.72 o 
  -4   6   3       11.07       12.23      2.55 o 
  -3   6   3        9.84        8.29      1.24 o 
  -2   6   3      460.64      511.31     17.83 o 
  -1   6   3       52.63       50.18      2.78 o 
   0   6   3       17.29       15.91      1.52 o 
   1   6   3        0.13        0.02      1.07 o 
   2   6   3      182.16      183.88      9.75 o 
   3   6   3        7.82        4.81      2.16 o 
   4   6   3        2.80        1.20      2.09 o 
   5   6   3        9.52       12.32      3.87 o 
   6   6   3       22.05       23.89      5.44 o 
  -8   7   3        0.17        1.05      2.67 o 
  -7   7   3        2.05        3.00      2.55 o 
  -6   7   3       13.59       13.40      3.45 o 
  -5   7   3        5.19        3.82      2.02 o 
  -4   7   3       66.23       61.11      5.37 o 
  -3   7   3       75.52       64.80      3.55 o 
  -2   7   3      130.43      140.00      6.82 o 
  -1   7   3       56.06       57.87      3.53 o 
   0   7   3        9.97       12.88      1.53 o 
   1   7   3       59.69       61.12      6.83 o 
   2   7   3      117.35      129.42      9.60 o 
   3   7   3        3.77        1.86      1.98 o 
   4   7   3        0.52        1.61      1.93 o 
   5   7   3       12.11       11.06      3.91 o 
   6   7   3        4.82        3.87      3.05 o 
  -8   8   3        0.03       -0.24      2.21 o 
  -7   8   3        6.50        6.32      2.95 o 
  -6   8   3       30.60       27.02      4.68 o 
  -5   8   3       26.46       19.31      3.82 o 
  -4   8   3        9.87        7.62      2.38 o 
  -3   8   3       20.19       18.46      2.33 o 
  -2   8   3       81.30       79.56      4.21 o 
  -1   8   3        1.93        3.45      1.07 o 
   0   8   3       71.55       76.68      4.03 o 
   2   8   3        2.08        1.21      1.95 o 
   3   8   3        5.27        0.76      1.94 o 
   4   8   3        3.51        1.69      2.22 o 
   5   8   3       11.69        9.85      3.68 o 
  -7   9   3        6.13        9.43      3.51 o 
  -6   9   3        0.01        0.85      2.12 o 
  -5   9   3      135.06      147.24     10.37 o 
  -4   9   3       17.06       16.42      3.51 o 
  -3   9   3        4.94        2.93      3.35 o 
  -2   9   3      112.79      118.58      5.74 o 
  -1   9   3       74.15       79.29      8.87 o 
   0   9   3       33.33       42.22      5.17 o 
   1   9   3        5.91        6.60      2.58 o 
   2   9   3        0.12        1.11      1.95 o 
   3   9   3        0.15       -1.51      1.86 o 
   4   9   3        2.60        2.31      2.98 o 
   5   9   3       58.62       50.35      7.90 o 
  -7  10   3        0.22        0.66      2.59 o 
  -6  10   3        3.87        5.73      2.95 o 
  -5  10   3        0.26        1.67      2.33 o 
  -4  10   3       40.50       42.92      5.27 o 
  -3  10   3        6.93        9.60      1.83 o 
  -2  10   3        0.03       -0.05      1.02 o 
  -1  10   3      188.21      191.84     12.63 o 
   0  10   3       78.08       71.37      6.66 o 
   1  10   3        8.01        4.96      2.58 o 
   2  10   3        0.31       -0.07      1.92 o 
   3  10   3        2.28        2.26      2.66 o 
   4  10   3        2.77        3.12      3.15 o 
  -6  11   3        0.45       -0.31      2.53 o 
  -5  11   3       16.99       17.67      4.26 o 
  -4  11   3        5.80        5.02      2.78 o 
  -3  11   3        1.10        1.13      1.31 o 
  -2  11   3       16.73       10.85      2.96 o 
  -1  11   3      100.60      105.16      8.61 o 
   0  11   3       16.89       20.68      4.08 o 
   1  11   3        4.20        4.01      2.68 o 
   2  11   3        1.87        0.80      2.12 o 
   3  11   3        6.79       10.67      4.18 o 
  -6  12   3        5.75        5.48      3.34 o 
  -5  12   3        1.80        0.58      2.76 o 
  -4  12   3        1.17        2.36      2.51 o 
  -3  12   3        3.75        1.45      2.25 o 
  -2  12   3        1.76        2.29      2.01 o 
  -1  12   3       57.63       57.38      6.63 o 
   0  12   3        0.40        1.29      2.00 o 
   1  12   3        2.53        1.49      2.40 o 
   2  12   3        0.01        0.68      2.66 o 
  -2  13   3        7.79        6.83      2.88 o 
  -1  13   3        0.75       -1.11      2.05 o 
   0  13   3        2.63        2.00      2.51 o 
   1  13   3        0.00        0.42      2.52 o 
  -1 -13   4        0.25        2.68      3.08 o 
   0 -13   4        0.09       -0.99      1.96 o 
   1 -13   4        0.17        1.45      2.56 o 
   2 -13   4        3.29        2.41      2.45 o 
   3 -13   4       46.68       46.71      6.59 o 
   4 -13   4        2.56        3.68      3.09 o 
  -2 -12   4        4.19        4.70      3.00 o 
  -1 -12   4        5.38        4.48      3.06 o 
   0 -12   4       68.54       45.79      6.36 o 
   1 -12   4        7.81        4.07      2.66 o 
   2 -12   4        9.72        9.87      3.31 o 
   3 -12   4        0.68       -1.15      1.69 o 
   4 -12   4        2.80        2.60      2.31 o 
   5 -12   4        9.68       12.32      3.85 o 
  -3 -11   4       17.88       19.51      4.71 o 
  -2 -11   4        0.12        0.84      2.19 o 
  -1 -11   4        1.86        1.75      2.27 o 
   0 -11   4       34.08       28.52      4.85 o 
   1 -11   4        0.11        1.25      1.72 o 
   2 -11   4        7.85        6.21      2.42 o 
   3 -11   4        8.59       11.06      3.29 o 
   4 -11   4        9.99        8.70      2.01 o 
   5 -11   4       20.18       22.47      3.01 o 
   6 -11   4        9.22        5.81      2.94 o 
  -4 -10   4        1.54        1.98      2.46 o 
  -3 -10   4        0.03       -0.82      1.99 o 
  -2 -10   4        0.69       -1.60      1.85 o 
  -1 -10   4        5.51        1.94      2.06 o 
   0 -10   4       50.61       37.68      5.26 o 
   1 -10   4        2.45        5.61      2.38 o 
   2 -10   4        1.01        1.78      1.82 o 
   3 -10   4        0.05        0.94      1.16 o 
   4 -10   4      127.71      148.45      7.47 o 
   5 -10   4       22.22       22.43      2.89 o 
   6 -10   4        1.18        2.36      1.58 o 
   7 -10   4        1.49        1.67      2.31 o 
  -5  -9   4        5.22        1.85      2.22 o 
  -4  -9   4       10.91       20.75      4.34 o 
  -3  -9   4       55.14       61.71      6.74 o 
  -2  -9   4        0.32       -1.09      1.56 o 
  -1  -9   4       28.84       28.06      4.44 o 
   0  -9   4        3.15        1.81      1.69 o 
   1  -9   4       34.80       34.41      4.60 o 
   2  -9   4        0.14       -0.86      1.13 o 
   3  -9   4       55.77       55.29      3.59 o 
   4  -9   4       93.71       87.06      4.93 o 
   5  -9   4       11.64       13.10      2.18 o 
   6  -9   4        0.19       -1.19      1.19 o 
   7  -9   4        1.11        1.24      2.18 o 
  -6  -8   4        0.03        1.26      2.54 o 
  -5  -8   4        0.00        0.68      1.83 o 
  -4  -8   4       20.22       16.85      3.71 o 
  -3  -8   4      102.12       89.49      7.50 o 
  -2  -8   4        9.56        8.06      2.58 o 
  -1  -8   4       78.17       88.64      7.25 o 
   0  -8   4       28.74       23.84      3.66 o 
   1  -8   4        2.78        1.25      1.32 o 
   2  -8   4       48.42       47.85      2.96 o 
   3  -8   4       87.55       82.56     14.18 o 
   4  -8   4       61.56       55.60      3.69 o 
   5  -8   4        2.17        3.40      1.35 o 
   6  -8   4       11.24       10.39      3.97 o 
   7  -8   4        0.03       -0.31      1.98 o 
   8  -8   4        1.25       -0.34      2.63 o 
  -6  -7   4        0.14        1.27      2.06 o 
  -5  -7   4        6.74        7.74      2.66 o 
  -4  -7   4       13.66       14.72      2.22 o 
  -3  -7   4      413.65      411.26     22.76 o 
  -2  -7   4        2.89        5.79      2.11 o 
  -1  -7   4        1.57        0.58      1.16 o 
   0  -7   4       47.53       49.23      4.57 o 
   1  -7   4        1.75        4.46      0.94 o 
   2  -7   4      101.30      107.33      4.88 o 
   3  -7   4        8.31        8.42      1.51 o 
   4  -7   4      379.31      353.70     18.56 o 
   5  -7   4        3.61        2.82      1.31 o 
   6  -7   4        0.27        0.09      1.14 o 
   7  -7   4       14.00       10.45      3.11 o 
   8  -7   4        2.15       -1.52      1.81 o 
  -7  -6   4        1.91        1.35      2.53 o 
  -6  -6   4        0.54        0.76      1.86 o 
  -5  -6   4       20.40       16.38      3.44 o 
  -4  -6   4       11.22       13.63      2.12 o 
  -3  -6   4      797.89      789.15     40.12 o 
  -2  -6   4       25.03       26.88      3.54 o 
  -1  -6   4        2.74        3.16      1.40 o 
   0  -6   4      343.49      341.80     13.03 o 
   1  -6   4       45.35       64.41      3.10 o 
   2  -6   4      203.45      199.56     10.32 o 
   3  -6   4        0.24        0.66      0.70 o 
   4  -6   4        3.41        3.01      1.13 o 
   5  -6   4        0.29        0.67      1.03 o 
   6  -6   4        7.87        5.14      1.55 o 
   7  -6   4        2.32        0.28      1.85 o 
   8  -6   4        5.40        2.49      2.20 o 
  -7  -5   4        4.65        3.42      2.36 o 
  -6  -5   4        0.00        0.22      1.73 o 
  -5  -5   4        5.84        3.25      2.05 o 
  -4  -5   4       72.32       75.48      4.23 o 
  -3  -5   4      100.79      111.22      8.96 o 
  -2  -5   4       89.75       92.43      4.82 o 
  -1  -5   4       54.89       63.13      2.29 o 
   0  -5   4       30.99       32.97      1.44 o 
   1  -5   4      179.78      214.19      6.14 o 
   2  -5   4       81.35       89.34      7.32 o 
   3  -5   4       13.51       18.26      2.98 o 
   4  -5   4       55.34       51.22      3.15 o 
   5  -5   4        0.92        0.43      0.88 o 
   6  -5   4        0.00        1.28      1.48 o 
   7  -5   4        4.87        6.05      2.46 o 
   8  -5   4       44.85       39.32      5.17 o 
  -7  -4   4        7.47        7.15      2.62 o 
  -6  -4   4       49.20       43.30      5.04 o 
  -5  -4   4      149.66      143.41      9.24 o 
  -4  -4   4        4.17        5.58      1.31 o 
  -3  -4   4        0.47        0.56      0.89 o 
  -2  -4   4       30.38       31.79      3.38 o 
  -1  -4   4      234.03      272.92      7.67 o 
   0  -4   4       66.15       57.56      2.03 o 
   1  -4   4      107.74      121.58      3.95 o 
   2  -4   4       24.22       20.55      3.50 o 
   3  -4   4       58.51       64.20      3.69 o 
   4  -4   4       46.41       49.66      3.03 o 
   5  -4   4       21.13       26.73      3.19 o 
   6  -4   4        2.83        1.59      1.55 o 
   7  -4   4        3.97        4.90      2.14 o 
   8  -4   4       11.41       11.87      3.13 o 
  -8  -3   4        0.33       -0.13      1.87 o 
  -7  -3   4       15.90       10.21      2.85 o 
  -6  -3   4      161.39      125.30      8.51 o 
  -5  -3   4        0.82        0.42      1.14 o 
  -4  -3   4       72.78       69.35      3.63 o 
  -3  -3   4        1.85        0.29      0.47 o 
  -2  -3   4      202.95      228.48      8.85 o 
  -1  -3   4      225.34      220.18      6.25 o 
   0  -3   4      120.65      125.37      3.72 o 
   1  -3   4      736.94      750.50     19.59 o 
   2  -3   4        0.61        0.81      0.55 o 
   3  -3   4        5.64        5.40      1.00 o 
   4  -3   4       38.57       36.36      2.49 o 
   5  -3   4       25.18       24.31      3.19 o 
   6  -3   4        0.69        0.14      1.27 o 
   7  -3   4       12.21       16.54      3.21 o 
   8  -3   4        0.41        2.32      2.09 o 
  -8  -2   4        2.05        0.76      2.08 o 
  -7  -2   4        0.01       -0.06      1.49 o 
  -6  -2   4        0.57        1.91      1.60 o 
  -5  -2   4       17.55       20.34      3.07 o 
  -4  -2   4       72.89       78.83      3.00 o 
  -3  -2   4      638.68      671.92     18.01 o 
  -2  -2   4     1573.19     1631.58     42.19 o 
  -1  -2   4      105.10      108.28      3.33 o 
   0  -2   4     1253.65     1262.41     32.55 o 
   1  -2   4      968.46      874.79     22.62 o 
   2  -2   4       29.10       23.52      1.57 o 
   3  -2   4     1553.87     1444.62     47.49 o 
   4  -2   4      342.46      344.99     17.11 o 
   5  -2   4       10.56       11.65      2.26 o 
   6  -2   4        0.53        0.56      1.32 o 
   7  -2   4       14.89       13.15      2.88 o 
   8  -2   4        6.72       10.25      3.12 o 
  -8  -1   4        0.45        0.68      1.93 o 
  -7  -1   4        6.08        8.35      2.58 o 
  -6  -1   4       14.43       24.28      3.54 o 
  -5  -1   4        2.69        2.14      1.00 o 
  -4  -1   4        0.07        0.57      0.69 o 
  -3  -1   4      397.32      456.26     12.43 o 
  -2  -1   4        3.24        5.57      0.60 o 
  -1  -1   4       79.19       92.73      2.88 o 
   0  -1   4     1295.32     1214.44     31.17 o 
   1  -1   4      750.57      703.72     65.24 o 
   2  -1   4      874.22      966.88     31.85 o 
   3  -1   4      186.82      222.70     11.20 o 
   4  -1   4        1.51        2.80      1.26 o 
   5  -1   4       42.38       44.62      3.91 o 
   6  -1   4        0.04       -1.06      1.06 o 
   7  -1   4       10.34       11.47      2.66 o 
   8  -1   4       81.86      100.20      7.69 o 
  -8   0   4        0.52        1.69      1.74 o 
  -7   0   4        1.28        1.28      1.60 o 
  -6   0   4        0.00        0.10      1.55 o 
  -5   0   4       40.62       34.64      4.47 o 
  -4   0   4      234.09      253.96     11.24 o 
  -3   0   4      748.40      878.26     23.08 o 
  -2   0   4      319.70      306.81      8.42 o 
  -1   0   4       16.83       16.63      1.26 o 
   0   0   4       17.20       15.11      0.76 o 
   1   0   4        2.63        4.60      0.78 o 
   2   0   4       60.58       66.91      3.92 o 
   3   0   4        7.55        3.83      1.18 o 
   4   0   4        0.50        1.26      0.99 o 
   5   0   4        6.32        8.50      1.91 o 
   6   0   4       68.82       91.04      6.33 o 
   7   0   4        5.07        5.99      2.20 o 
   8   0   4        2.46        4.22      2.27 o 
  -8   1   4        1.84        0.62      1.58 o 
  -7   1   4        8.05        7.45      2.71 o 
  -6   1   4       85.60       84.89      4.42 o 
  -5   1   4      133.89      130.36      5.60 o 
  -4   1   4        3.91        3.13      2.42 o 
  -3   1   4      691.35      723.74     36.52 o 
  -2   1   4      124.89      119.47      4.46 o 
  -1   1   4      754.12      670.43     20.89 o 
   0   1   4      904.78      893.31     39.65 o 
   1   1   4     5824.54     5838.12    254.85 o 
   2   1   4       18.76       16.09      1.45 o 
   3   1   4      117.04      127.94      6.86 o 
   4   1   4        1.45        1.83      1.07 o 
   5   1   4        2.52        1.72      0.87 o 
   6   1   4       10.15       11.09      2.19 o 
   7   1   4        0.60        0.86      1.09 o 
  -8   2   4        0.00        0.22      1.24 o 
  -7   2   4        1.49       -0.38      1.05 o 
  -6   2   4       48.30       41.54      3.00 o 
  -5   2   4       77.48       71.17      3.70 o 
  -4   2   4       12.19        8.89      1.19 o 
  -3   2   4        5.95        5.65      1.26 o 
  -2   2   4      169.31      165.57      4.80 o 
  -1   2   4      177.75      177.91      8.30 o 
   0   2   4      491.42      414.81     18.94 o 
   1   2   4       28.93       28.30      2.01 o 
   2   2   4      203.66      158.14      7.77 o 
   3   2   4        8.66        4.27      0.95 o 
   4   2   4       48.39       46.73      3.40 o 
   5   2   4        0.17        2.71      1.34 o 
   6   2   4        8.87       13.72      2.32 o 
  -8   3   4        0.91        1.61      3.00 o 
  -7   3   4        6.13        4.27      1.44 o 
  -6   3   4      228.94      228.19      8.91 o 
  -5   3   4      276.77      267.50     15.66 o 
  -4   3   4        0.02       -0.11      0.56 o 
  -3   3   4        3.11        4.82      0.95 o 
  -2   3   4       31.32       27.88      1.28 o 
  -1   3   4      126.58      121.52      4.73 o 
   0   3   4      137.98      148.21      7.43 o 
   1   3   4     1097.07     1122.29     49.69 o 
   2   3   4     1057.82     1052.96     46.70 o 
   3   3   4       37.80       42.64      2.84 o 
   4   3   4        1.61        2.39      0.96 o 
   5   3   4       35.50       38.87      3.15 o 
   7   3   4        0.23        0.42      2.19 o 
  -8   4   4        0.16        0.56      2.40 o 
  -7   4   4        1.30        1.24      1.08 o 
  -6   4   4        0.00       -0.85      0.85 o 
  -5   4   4       46.15       44.85      3.53 o 
  -4   4   4       91.69       98.52      4.31 o 
  -3   4   4       90.09       84.49      3.77 o 
  -2   4   4        0.01       -0.15      0.46 o 
  -1   4   4       15.45       11.89      1.17 o 
   0   4   4      166.28      161.71     13.19 o 
   1   4   4      181.91      187.51      7.09 o 
   2   4   4      256.25      249.81     11.81 o 
   3   4   4        0.15        0.19      0.62 o 
   4   4   4        1.32        1.63      0.84 o 
   5   4   4      128.03      138.59     10.71 o 
   6   4   4       30.92       28.15      5.20 o 
   7   4   4        6.11        3.54      2.62 o 
  -8   5   4        7.49       12.72      3.82 o 
  -7   5   4       76.08       80.34      7.31 o 
  -6   5   4      183.00      186.35      7.58 o 
  -5   5   4       28.52       23.98      2.98 o 
  -4   5   4        3.94        2.11      0.72 o 
  -3   5   4        3.70        9.00      1.33 o 
  -2   5   4       14.23       10.93      1.31 o 
  -1   5   4        0.29        0.08      0.73 o 
   0   5   4       15.33       14.17      1.35 o 
   1   5   4       70.08       66.23      3.29 o 
   2   5   4        2.21        2.15      0.73 o 
   3   5   4       30.85       28.58      7.01 o 
   4   5   4        0.49        0.25      1.62 o 
   5   5   4       12.67        9.53      3.12 o 
   6   5   4        0.79       -2.12      2.12 o 
   7   5   4        2.90        0.33      2.65 o 
  -8   6   4       17.21       23.15      4.78 o 
  -7   6   4       12.77       13.85      3.56 o 
  -6   6   4       16.19       20.88      2.11 o 
  -5   6   4        2.88        2.36      0.94 o 
  -4   6   4        7.49        4.89      1.76 o 
  -3   6   4       24.67       22.61      1.93 o 
  -2   6   4      333.12      370.44     13.38 o 
  -1   6   4       88.62       99.88      8.25 o 
   0   6   4       34.70       30.22      2.08 o 
   1   6   4        1.29        1.85      0.71 o 
   2   6   4        5.30        6.50      1.13 o 
   3   6   4        4.20        6.67      2.54 o 
   4   6   4        2.97        1.35      2.22 o 
   5   6   4        0.25        3.31      2.73 o 
   6   6   4        7.44        9.47      3.88 o 
  -8   7   4        0.09       -2.09      2.12 o 
  -7   7   4        0.31        0.26      2.05 o 
  -6   7   4       31.78       40.22      5.74 o 
  -5   7   4       24.95       23.45      3.87 o 
  -4   7   4      134.50      136.54      9.15 o 
  -3   7   4        4.28        5.93      1.31 o 
  -2   7   4        0.93        1.67      0.85 o 
  -1   7   4        3.39        4.14      1.05 o 
   0   7   4        1.78        3.55      1.00 o 
   1   7   4       94.30       99.63      4.67 o 
   2   7   4      248.84      272.65     16.92 o 
   3   7   4        0.21       -0.44      1.61 o 
   4   7   4        5.11        4.76      2.71 o 
   5   7   4        0.60       -0.85      2.42 o 
   6   7   4        2.74       -0.55      2.75 o 
  -8   8   4        0.00       -2.18      2.62 o 
  -7   8   4        4.20        1.63      2.31 o 
  -6   8   4        5.62        5.90      2.85 o 
  -5   8   4        0.31        0.13      1.67 o 
  -4   8   4       27.71       24.78      3.81 o 
  -3   8   4        1.85        1.00      1.08 o 
  -2   8   4       28.16       29.57      2.49 o 
  -1   8   4       48.90       48.76      3.11 o 
   0   8   4       65.62       55.31      3.34 o 
   1   8   4       80.87       87.57      7.50 o 
   2   8   4        0.00       -0.59      1.56 o 
   3   8   4        3.04        1.95      2.32 o 
   4   8   4        8.50        9.87      3.68 o 
   5   8   4        0.08       -0.07      2.60 o 
  -7   9   4        2.43        0.56      2.38 o 
  -6   9   4        4.02        5.32      2.79 o 
  -5   9   4      150.89      144.47     10.38 o 
  -4   9   4        9.66        8.96      2.87 o 
  -3   9   4        2.54        2.26      1.38 o 
  -2   9   4       35.23       36.75      2.94 o 
  -1   9   4       17.48       22.65      6.22 o 
   0   9   4        0.22        1.91      1.71 o 
   1   9   4        0.38        0.20      1.80 o 
   2   9   4        5.82        1.74      2.28 o 
   3   9   4        5.05        4.62      2.89 o 
   4   9   4        7.91        9.27      4.36 o 
   5   9   4        0.14        2.91      3.53 o 
  -7  10   4        0.59        1.71      2.79 o 
  -6  10   4        6.76        9.70      3.34 o 
  -5  10   4       27.78       25.56      4.51 o 
  -4  10   4       12.57        9.43      2.99 o 
  -3  10   4        0.77       -1.24      1.54 o 
  -2  10   4        0.37        0.23      0.96 o 
  -1  10   4      184.37      195.96     12.73 o 
   0  10   4       35.61       27.78      4.59 o 
   1  10   4        2.14        4.12      2.33 o 
   2  10   4        0.00       -0.73      2.06 o 
   3  10   4        1.69        2.78      2.61 o 
   4  10   4        0.59       -0.64      3.08 o 
  -6  11   4        1.25        2.03      2.95 o 
  -5  11   4        3.05        0.24      2.39 o 
  -4  11   4        0.00       -1.96      1.96 o 
  -3  11   4        8.43       14.57      3.48 o 
  -2  11   4        0.70        2.46      2.00 o 
  -1  11   4       93.59       88.66      7.83 o 
   0  11   4        0.41        1.04      1.74 o 
   1  11   4        4.86        2.42      2.35 o 
   2  11   4        0.95        0.45      2.48 o 
   3  11   4        0.28       -2.49      2.49 o 
  -5  12   4        1.58        4.08      3.22 o 
  -4  12   4        0.42       -0.26      2.53 o 
  -2  12   4        5.10        2.99      2.18 o 
  -1  12   4      125.89      137.36     10.59 o 
   0  12   4        3.43        1.26      2.33 o 
   1  12   4        3.42        4.93      3.09 o 
   2  12   4        4.25        0.81      3.07 o 
  -2  13   4        0.09       -1.67      1.67 o 
  -1  13   4        2.65       -1.22      2.16 o 
   0  13   4        5.14        4.63      3.02 o 
   0 -13   5        0.61       -0.18      2.39 o 
   1 -13   5        5.82        9.10      3.52 o 
   2 -13   5        0.32        0.52      2.47 o 
   3 -13   5       24.03       27.77      5.38 o 
   4 -13   5       23.95       23.84      5.15 o 
  -2 -12   5        0.05        1.01      2.76 o 
  -1 -12   5        0.76        0.78      2.35 o 
   0 -12   5       30.37       21.19      4.41 o 
   1 -12   5        0.34        0.09      2.15 o 
   2 -12   5        5.79        4.89      2.65 o 
   3 -12   5        0.15        1.31      2.09 o 
   4 -12   5        1.06       -1.40      2.08 o 
   5 -12   5        0.11        0.52      2.34 o 
  -3 -11   5        3.12        3.47      2.03 o 
  -2 -11   5        0.02        0.00      2.26 o 
  -1 -11   5        4.26        6.93      2.96 o 
   0 -11   5        3.43        4.05      2.59 o 
   1 -11   5        4.53        4.93      2.52 o 
   2 -11   5        5.14        9.99      3.07 o 
   3 -11   5        1.07        3.28      2.49 o 
   4 -11   5       10.36       16.02      3.95 o 
   5 -11   5        0.36       -1.41      1.41 o 
   6 -11   5        0.14        0.24      1.67 o 
  -4 -10   5        0.01        0.50      2.15 o 
  -3 -10   5        8.18        7.69      2.17 o 
  -2 -10   5       15.19       16.53      3.96 o 
  -1 -10   5       45.41       36.94      5.39 o 
   0 -10   5       98.73       82.71      7.44 o 
   1 -10   5        6.73        5.83      2.42 o 
   2 -10   5        4.00        4.28      2.19 o 
   3 -10   5        6.23        4.36      2.22 o 
   4 -10   5        0.23       -0.33      1.09 o 
   5 -10   5        1.39        0.82      1.38 o 
   6 -10   5        0.08        0.78      1.53 o 
  -5  -9   5        2.90       -0.54      2.29 o 
  -4  -9   5        2.93        1.32      1.58 o 
  -3  -9   5       11.26       12.78      2.42 o 
  -2  -9   5       23.98       27.21      4.61 o 
  -1  -9   5       32.99       29.58      4.59 o 
   0  -9   5        4.21        4.72      2.07 o 
   1  -9   5       29.54       28.36      4.26 o 
   2  -9   5       73.85       79.35      6.88 o 
   3  -9   5        6.12        7.31      1.60 o 
   4  -9   5      353.61      372.26     16.27 o 
   5  -9   5        1.39        0.72      1.34 o 
   6  -9   5        0.52        0.54      1.36 o 
   7  -9   5        3.63        4.18      2.65 o 
  -5  -8   5        6.02        5.32      2.47 o 
  -4  -8   5       22.44       24.40      3.09 o 
  -3  -8   5       30.64       33.36      3.28 o 
  -2  -8   5        6.82        5.55      1.66 o 
  -1  -8   5        4.76        8.18      2.45 o 
   0  -8   5        1.52        3.81      1.94 o 
   1  -8   5       12.13        9.92      2.45 o 
   2  -8   5       22.47       21.28      2.02 o 
   3  -8   5       73.16       71.95      4.06 o 
   4  -8   5      101.50      109.16      5.54 o 
   5  -8   5        0.47        0.81      1.08 o 
   6  -8   5        2.90        2.06      1.45 o 
   7  -8   5        0.19        0.46      1.85 o 
  -6  -7   5        5.21        4.41      2.62 o 
  -5  -7   5        0.01       -0.51      1.86 o 
  -4  -7   5        1.54        0.71      1.25 o 
  -3  -7   5     1009.05     1100.42     36.82 o 
  -2  -7   5       42.66       41.75      3.22 o 
  -1  -7   5       31.67       27.22      2.43 o 
   0  -7   5        6.96        7.38      1.49 o 
   1  -7   5       20.58       18.66      1.62 o 
   2  -7   5        4.22        4.30      1.07 o 
   3  -7   5        2.31        2.87      1.09 o 
   4  -7   5      464.76      517.99     18.74 o 
   5  -7   5       54.51       60.41      3.91 o 
   6  -7   5        2.90        1.73      1.32 o 
   7  -7   5        1.14        0.36      1.76 o 
   8  -7   5        1.38       -0.40      2.05 o 
  -6  -6   5        1.35        0.45      1.88 o 
  -5  -6   5        3.85        3.47      2.02 o 
  -4  -6   5      160.71      187.09      8.21 o 
  -3  -6   5      360.23      417.13     23.45 o 
  -2  -6   5       15.40       13.48      3.23 o 
  -1  -6   5       18.78       15.13      1.73 o 
   0  -6   5       57.47       64.49      2.96 o 
   1  -6   5      327.09      368.95     10.21 o 
   2  -6   5        8.84        8.65      1.26 o 
   3  -6   5       56.36       61.27      3.47 o 
   4  -6   5        0.05        0.22      0.92 o 
   5  -6   5       38.97       37.41      3.07 o 
   6  -6   5        1.04       -0.28      1.00 o 
   7  -6   5        0.25        2.18      1.86 o 
   8  -6   5        9.46       11.42      3.18 o 
  -7  -5   5        2.69        2.18      2.23 o 
  -6  -5   5        1.24       -0.66      1.71 o 
  -5  -5   5        9.45        7.89      2.42 o 
  -4  -5   5       44.43       51.19      3.51 o 
  -3  -5   5      424.33      430.91     15.48 o 
  -2  -5   5       96.28       99.12      4.68 o 
  -1  -5   5        0.78        0.50      0.48 o 
   0  -5   5        6.63        5.54      0.86 o 
   1  -5   5      631.55      705.58     18.72 o 
   2  -5   5      161.28      145.07      6.69 o 
   3  -5   5       77.06       81.87      4.39 o 
   4  -5   5       18.76       18.80      2.05 o 
   5  -5   5        3.16        2.98      1.20 o 
   6  -5   5        0.10       -0.89      1.28 o 
   7  -5   5        0.56       -1.27      1.47 o 
   8  -5   5        1.82        2.47      2.07 o 
  -7  -4   5        0.77        0.07      1.91 o 
  -6  -4   5        0.10       -0.52      1.43 o 
  -5  -4   5        2.25        0.16      1.35 o 
  -4  -4   5       12.89       11.80      1.77 o 
  -3  -4   5        9.69       12.65      2.49 o 
  -2  -4   5       85.30       82.50      2.93 o 
  -1  -4   5       21.30       25.66      1.30 o 
   0  -4   5        5.65        3.85      0.54 o 
   1  -4   5      577.48      571.24     17.83 o 
   2  -4   5       12.03        9.17      1.16 o 
   3  -4   5        0.29       -0.03      0.57 o 
   4  -4   5       14.06       15.20      1.82 o 
   5  -4   5       73.31       75.61      4.25 o 
   6  -4   5        0.34       -0.24      1.38 o 
   7  -4   5        3.06        2.31      1.88 o 
   8  -4   5       15.47       11.98      3.31 o 
  -7  -3   5        0.03        0.24      1.61 o 
  -6  -3   5        7.98        5.19      2.04 o 
  -5  -3   5       66.39       55.60      4.98 o 
  -4  -3   5        0.75        0.93      1.27 o 
  -3  -3   5       38.24       40.66      2.74 o 
  -2  -3   5        6.92        6.23      0.72 o 
  -1  -3   5      262.51      265.97      7.47 o 
   0  -3   5      136.66      161.01      4.72 o 
   1  -3   5     1363.12     1332.03     57.94 o 
   2  -3   5      353.95      335.76      9.56 o 
   3  -3   5       27.10       19.49      1.75 o 
   4  -3   5      181.39      180.20      7.41 o 
   5  -3   5      131.89      140.16      8.62 o 
   6  -3   5        4.13        3.42      1.72 o 
   7  -3   5        6.32        5.21      2.08 o 
   8  -3   5        4.26        5.28      2.40 o 
  -8  -2   5        0.11        0.00      1.94 o 
  -7  -2   5        1.78        1.60      2.03 o 
  -6  -2   5       71.42       51.70      5.18 o 
  -5  -2   5        3.65        2.19      1.45 o 
  -4  -2   5        3.38        4.42      1.04 o 
  -3  -2   5      195.05      199.91      6.05 o 
  -2  -2   5       54.78       55.15      2.12 o 
  -1  -2   5       20.81       21.15      1.19 o 
   0  -2   5       78.85       89.30      2.81 o 
   1  -2   5      502.37      489.27     13.00 o 
   2  -2   5        8.76        5.80      1.39 o 
   3  -2   5        1.11        1.36      0.67 o 
   4  -2   5       76.03       83.02      5.56 o 
   5  -2   5        8.51        7.58      1.95 o 
   6  -2   5        3.12        3.32      1.83 o 
   7  -2   5        0.35       -0.48      1.41 o 
   8  -2   5        0.04        1.20      2.14 o 
  -8  -1   5        3.86        1.53      2.19 o 
  -7  -1   5        1.52        0.12      1.43 o 
  -6  -1   5      102.73       97.83      7.07 o 
  -5  -1   5        2.57        1.22      1.12 o 
  -4  -1   5      137.04      139.62      5.74 o 
  -3  -1   5       29.96       32.44      1.56 o 
  -2  -1   5     1642.40     1701.16     43.90 o 
  -1  -1   5        1.51        0.39      0.31 o 
   0  -1   5       25.58       21.65      1.03 o 
   1  -1   5       10.99       19.34      2.22 o 
   2  -1   5        4.96        5.75      1.14 o 
   3  -1   5      104.35      104.14      6.15 o 
   4  -1   5        5.25        6.01      1.51 o 
   5  -1   5       46.88       64.68      4.91 o 
   6  -1   5        1.92        0.85      1.29 o 
   7  -1   5        1.56        0.65      1.55 o 
   8  -1   5       16.51       17.42      3.46 o 
  -8   0   5        1.49        1.95      1.79 o 
  -7   0   5       15.62       11.96      2.72 o 
  -6   0   5       68.69       55.16      4.20 o 
  -5   0   5       50.30       53.17      6.23 o 
  -4   0   5        0.00        0.18      0.59 o 
  -3   0   5       55.37       61.13      2.25 o 
  -2   0   5      253.37      266.41      9.79 o 
  -1   0   5       53.29       52.64      1.90 o 
   0   0   5      987.58      940.58     24.43 o 
   1   0   5        1.09        0.27      0.51 o 
   2   0   5     1023.00     1025.12     45.73 o 
   3   0   5      220.11      238.30     11.91 o 
   4   0   5      129.73      157.49      8.85 o 
   5   0   5        0.47        0.51      1.43 o 
   6   0   5        3.28        1.15      1.04 o 
   7   0   5        2.18        2.01      1.26 o 
   8   0   5        4.79        5.95      2.46 o 
  -8   1   5       17.87       17.13      3.27 o 
  -7   1   5        4.88        5.20      1.58 o 
  -6   1   5       11.49        8.65      1.62 o 
  -5   1   5        0.50        0.56      0.94 o 
  -4   1   5       27.93       24.61      1.99 o 
  -3   1   5       69.40       69.19      3.21 o 
  -2   1   5      459.57      476.22     26.36 o 
  -1   1   5       29.29       23.78      2.60 o 
   0   1   5      583.42      536.04     24.28 o 
   1   1   5      348.57      320.77     14.85 o 
   2   1   5     2099.21     2188.95     96.34 o 
   3   1   5        5.77        8.22      1.34 o 
   4   1   5        0.21        0.44      0.85 o 
   5   1   5        6.51        8.56      1.92 o 
   6   1   5        0.16        1.45      1.53 o 
   7   1   5       21.86       28.93      3.68 o 
  -8   2   5        0.37        0.87      1.34 o 
  -7   2   5        5.86        5.55      1.62 o 
  -6   2   5       29.93       30.56      2.63 o 
  -5   2   5      613.13      629.68     20.92 o 
  -4   2   5      358.52      378.08     13.00 o 
  -3   2   5      127.57      124.05      4.94 o 
  -2   2   5      153.69      147.13      8.72 o 
  -1   2   5      132.61      150.82      5.34 o 
   0   2   5       25.80       26.40      2.12 o 
   1   2   5       92.63       79.91      4.43 o 
   2   2   5      925.03      933.75     41.68 o 
   3   2   5        2.14        0.78      0.67 o 
   4   2   5        3.36        1.93      1.00 o 
   5   2   5        0.24        1.40      1.07 o 
   6   2   5        4.34        4.66      1.69 o 
  -8   3   5        7.25        6.68      1.82 o 
  -7   3   5        3.15        1.52      1.09 o 
  -6   3   5        4.32        3.78      2.19 o 
  -5   3   5      767.73      801.09     26.13 o 
  -4   3   5      146.42      148.46      5.96 o 
  -3   3   5       80.78       76.95      3.47 o 
  -2   3   5        3.56        5.12      1.15 o 
  -1   3   5      688.50      667.33     30.53 o 
   0   3   5      390.56      342.87     16.09 o 
   1   3   5     1107.93      891.93     39.85 o 
   2   3   5      339.15      338.37     15.76 o 
   3   3   5       90.88       83.59      4.75 o 
   4   3   5        0.40       -0.02      0.78 o 
   5   3   5        1.54        4.19      1.38 o 
   7   3   5        0.48        0.58      2.06 o 
  -8   4   5        0.01        1.26      1.39 o 
  -7   4   5        6.86        5.83      1.51 o 
  -6   4   5       20.34       19.06      2.10 o 
  -5   4   5       85.16       94.97      4.57 o 
  -4   4   5        3.61        3.23      1.69 o 
  -3   4   5      182.46      176.23      6.63 o 
  -2   4   5       14.76       11.36      1.19 o 
  -1   4   5      588.17      575.02     19.56 o 
   0   4   5       35.09       28.58      2.40 o 
   1   4   5      100.68      105.10      5.72 o 
   2   4   5       89.62       90.70      5.04 o 
   3   4   5       50.85       57.60      3.63 o 
   4   4   5        4.14        4.56      1.15 o 
   6   4   5        1.89        1.76      2.42 o 
   7   4   5        1.13        2.49      2.74 o 
  -8   5   5        5.10        3.35      2.98 o 
  -7   5   5        7.39        6.88      1.57 o 
  -6   5   5       31.04       32.30      2.65 o 
  -5   5   5      138.37      138.51      5.94 o 
  -4   5   5       14.58       15.26      3.60 o 
  -3   5   5       21.68       19.27      2.78 o 
  -2   5   5      128.24      132.83     12.86 o 
  -1   5   5       55.35       54.62      4.77 o 
   0   5   5        5.80        7.98      1.51 o 
   1   5   5       14.99       13.10      1.40 o 
   2   5   5       18.32       22.76      2.96 o 
   3   5   5       15.06       13.51      1.51 o 
   4   5   5        0.01        0.80      1.66 o 
   5   5   5        0.91        2.02      2.21 o 
   6   5   5        3.33        1.20      2.65 o 
  -8   6   5        2.86       -0.08      2.42 o 
  -7   6   5        9.81       10.54      1.85 o 
  -6   6   5        1.01        0.95      0.98 o 
  -5   6   5       45.18       50.23      3.11 o 
  -4   6   5       26.91       24.46      3.55 o 
  -3   6   5       19.79       21.40      3.05 o 
  -2   6   5      166.52      187.54      7.52 o 
  -1   6   5      370.32      370.57     13.34 o 
   0   6   5        0.19        0.23      0.63 o 
   1   6   5        0.09        0.42      0.65 o 
   2   6   5        7.97        7.52      1.27 o 
   3   6   5        4.49        8.02      2.81 o 
   4   6   5        1.82        0.91      1.92 o 
   5   6   5        7.61       10.03      3.69 o 
   6   6   5       30.16       30.70      6.09 o 
  -8   7   5        8.29       12.41      4.03 o 
  -7   7   5        0.94        1.92      2.52 o 
  -6   7   5        0.28        0.82      2.00 o 
  -5   7   5       15.42       19.76      3.64 o 
  -4   7   5        3.91        6.41      2.27 o 
  -3   7   5       19.17       15.06      2.81 o 
  -2   7   5        0.15        0.36      0.80 o 
  -1   7   5       13.37       15.19      1.77 o 
   0   7   5       32.20       35.33      2.52 o 
   1   7   5        0.13        0.33      0.82 o 
   2   7   5      306.30      358.07     21.34 o 
   3   7   5        5.31        2.53      2.38 o 
   4   7   5        0.96        3.98      2.61 o 
   5   7   5        6.20        4.68      3.02 o 
  -7   8   5        0.06        0.66      2.40 o 
  -6   8   5        5.47        1.89      2.36 o 
  -5   8   5       19.60       18.69      3.80 o 
  -4   8   5        3.33        0.84      1.61 o 
  -3   8   5        5.09        2.93      1.80 o 
  -2   8   5        2.76        2.96      1.10 o 
  -1   8   5       61.49       61.46      3.62 o 
   0   8   5       11.64        8.05      1.51 o 
   1   8   5       37.88       29.57      4.72 o 
   2   8   5        2.88        0.68      2.06 o 
   3   8   5        2.51        2.42      2.52 o 
   4   8   5        1.44        1.47      2.56 o 
   5   8   5        0.32        1.72      2.98 o 
  -7   9   5        3.47        1.81      2.72 o 
  -6   9   5        1.58        0.08      2.25 o 
  -5   9   5       25.34       33.43      4.98 o 
  -4   9   5       38.00       39.48      4.87 o 
  -3   9   5        0.12       -1.18      1.18 o 
  -2   9   5        0.56       -0.05      0.95 o 
  -1   9   5       25.50       29.22      2.68 o 
   0   9   5       22.16       25.50      4.24 o 
   1   9   5       36.30       28.95      4.92 o 
   2   9   5       47.92       41.63      6.23 o 
   3   9   5        5.26        3.07      2.76 o 
   4   9   5        0.54        2.80      3.08 o 
  -6  10   5        0.30       -0.47      2.34 o 
  -5  10   5        5.55        6.94      2.88 o 
  -4  10   5       12.99       16.81      3.69 o 
  -3  10   5        7.67        5.18      2.49 o 
  -2  10   5       40.24       45.72      3.52 o 
  -1  10   5       50.16       63.59      6.12 o 
   0  10   5       63.28       78.98      7.37 o 
   1  10   5        0.01        0.06      1.96 o 
   2  10   5        2.42        6.15      3.21 o 
   3  10   5        0.09       -0.86      2.54 o 
  -6  11   5       29.91       28.11      5.53 o 
  -5  11   5       13.00       18.45      4.45 o 
  -4  11   5        0.34       -0.05      2.15 o 
  -3  11   5        5.16        3.43      2.45 o 
  -2  11   5        2.17        1.29      1.76 o 
  -1  11   5        5.35        3.61      2.32 o 
   0  11   5        6.02        6.01      2.72 o 
   1  11   5        2.81        2.16      2.46 o 
   2  11   5        0.16        0.29      2.62 o 
  -5  12   5        1.60       -1.16      2.41 o 
  -4  12   5        0.94       -0.89      2.48 o 
  -2  12   5        6.14        8.19      3.06 o 
  -1  12   5       93.00      107.70      9.31 o 
   0  12   5       12.25       16.80      4.23 o 
   1  12   5        0.41        0.11      2.40 o 
  -1  13   5        8.03       10.82      3.54 o 
   0 -13   6        6.93        7.80      3.51 o 
   1 -13   6        6.40        0.69      2.62 o 
   2 -13   6        9.61        7.33      3.71 o 
   3 -13   6       10.09       10.75      3.96 o 
  -2 -12   6        5.53        8.67      3.69 o 
  -1 -12   6        3.14        3.27      2.73 o 
   0 -12   6        3.12        0.89      2.33 o 
   1 -12   6        1.09       -0.18      1.99 o 
   2 -12   6        0.54        1.45      2.08 o 
   3 -12   6       12.43       18.73      4.56 o 
   4 -12   6        5.33        2.89      2.79 o 
   5 -12   6        4.44        4.40      3.18 o 
  -3 -11   6        5.00        9.87      2.57 o 
  -2 -11   6        6.56        3.13      2.68 o 
  -1 -11   6        0.46        3.15      2.27 o 
   0 -11   6       12.55       12.79      3.56 o 
   1 -11   6        0.29       -1.74      1.74 o 
   2 -11   6        3.15        1.85      2.22 o 
   3 -11   6        5.87        5.01      2.71 o 
   4 -11   6       35.38       45.28      6.19 o 
   5 -11   6        2.18        1.44      1.52 o 
   6 -11   6        0.04       -0.15      2.34 o 
  -4 -10   6        4.60        2.03      2.96 o 
  -3 -10   6        0.58        0.36      1.51 o 
  -2 -10   6       10.23       12.08      2.39 o 
  -1 -10   6       15.68       14.07      3.66 o 
   0 -10   6      107.93      100.51      8.49 o 
   1 -10   6      123.07      108.84      8.91 o 
   2 -10   6        0.04        0.22      1.59 o 
   3 -10   6        2.72        4.32      2.22 o 
   4 -10   6        0.08       -0.41      1.24 o 
   5 -10   6        1.20        1.82      1.45 o 
   6 -10   6        0.04        0.87      1.57 o 
  -4  -9   6        4.17        3.45      1.83 o 
  -3  -9   6        7.98        5.95      1.93 o 
  -2  -9   6        3.97        3.66      1.63 o 
  -1  -9   6       13.28       12.42      3.19 o 
   0  -9   6        0.08       -0.56      1.29 o 
   1  -9   6       32.96       30.50      4.53 o 
   2  -9   6       29.72       20.12      3.85 o 
   3  -9   6        0.56        1.92      1.12 o 
   4  -9   6      163.50      188.68      8.41 o 
   5  -9   6       17.16       14.19      2.33 o 
   6  -9   6        4.62        3.75      2.52 o 
   7  -9   6        0.06       -0.47      2.12 o 
  -5  -8   6        2.33        4.80      2.62 o 
  -4  -8   6        9.99       11.50      4.52 o 
  -3  -8   6       13.87       14.37      4.51 o 
  -2  -8   6       96.77       91.92      5.15 o 
  -1  -8   6       11.91       13.64      2.96 o 
   0  -8   6        0.44        0.87      1.32 o 
   1  -8   6        1.47        1.28      1.35 o 
   2  -8   6       18.30       22.05      2.08 o 
   3  -8   6       35.68       42.58      5.70 o 
   4  -8   6        7.13        5.28      2.15 o 
   5  -8   6       11.28       11.97      2.12 o 
   6  -8   6        7.50        8.14      4.08 o 
   7  -8   6        2.52        1.93      1.60 o 
  -6  -7   6        0.07       -0.66      2.05 o 
  -5  -7   6        2.33        1.15      2.06 o 
  -4  -7   6       76.15       83.84      6.86 o 
  -3  -7   6        6.56        5.09      1.57 o 
  -2  -7   6      158.43      157.41      7.04 o 
  -1  -7   6        7.30        8.56      1.52 o 
   0  -7   6       53.04       64.75      3.47 o 
   1  -7   6       11.64       11.35      2.62 o 
   2  -7   6       27.40       32.54      2.39 o 
   3  -7   6        4.53        4.77      1.28 o 
   4  -7   6      224.16      259.95     10.52 o 
   5  -7   6      159.73      170.74      7.85 o 
   6  -7   6        2.70        2.14      1.46 o 
   7  -7   6        6.61        6.58      2.54 o 
  -6  -6   6       10.10        8.60      2.94 o 
  -5  -6   6       16.38       19.11      3.68 o 
  -4  -6   6        0.92        1.85      1.74 o 
  -3  -6   6        5.71        5.92      1.65 o 
  -2  -6   6        0.64        0.38      0.97 o 
  -1  -6   6        1.54        1.18      0.81 o 
   0  -6   6        0.50        0.93      0.50 o 
   1  -6   6      192.55      198.17      7.64 o 
   2  -6   6        2.70        2.80      0.68 o 
   3  -6   6       24.50       17.87      1.95 o 
   4  -6   6        1.18        1.31      0.97 o 
   5  -6   6       14.95       15.56      3.21 o 
   6  -6   6        4.54        2.65      1.31 o 
   7  -6   6        3.11       -1.19      1.56 o 
  -7  -5   6        0.70        1.41      2.35 o 
  -6  -5   6        0.04       -1.11      1.59 o 
  -5  -5   6        9.12        7.79      2.40 o 
  -4  -5   6      128.69      120.25      8.14 o 
  -3  -5   6     1131.81     1122.98     50.53 o 
  -2  -5   6      272.45      248.26      9.49 o 
  -1  -5   6        3.38        5.91      0.88 o 
   0  -5   6        6.14        6.72      0.75 o 
   1  -5   6       98.26       89.54      3.31 o 
   2  -5   6        0.08        0.00      0.58 o 
   3  -5   6       25.77       23.86      2.11 o 
   4  -5   6        3.04        2.22      1.04 o 
   5  -5   6        8.41        8.88      1.71 o 
   6  -5   6        0.00       -0.40      1.29 o 
   7  -5   6        0.76       -0.34      1.65 o 
   8  -5   6        1.95        6.68      2.93 o 
  -7  -4   6        0.30        0.11      1.94 o 
  -6  -4   6        2.32        0.86      1.68 o 
  -5  -4   6      162.78      151.89      9.74 o 
  -4  -4   6      264.97      263.18     14.17 o 
  -3  -4   6       60.45       61.98      4.22 o 
  -2  -4   6        4.55        6.28      0.83 o 
  -1  -4   6       35.73       46.08      3.62 o 
   0  -4   6        0.01        0.60      0.39 o 
   1  -4   6      297.16      322.45      8.92 o 
   2  -4   6       80.71       99.17      4.45 o 
   3  -4   6        1.60       -0.36      0.55 o 
   4  -4   6        0.95        0.50      0.78 o 
   5  -4   6        0.01       -1.04      1.04 o 
   6  -4   6        6.03        5.19      2.08 o 
   7  -4   6        0.09        0.67      1.62 o 
   8  -4   6        6.97        7.29      2.75 o 
  -7  -3   6        9.80        7.70      2.81 o 
  -6  -3   6       18.21       11.25      2.76 o 
  -5  -3   6        0.98        2.35      1.61 o 
  -4  -3   6       37.66       35.68      3.93 o 
  -3  -3   6       14.49       13.77      1.20 o 
  -2  -3   6      200.05      197.54      6.69 o 
  -1  -3   6      123.04      119.26      5.21 o 
   0  -3   6      378.40      389.36     10.62 o 
   1  -3   6        2.85        3.10      0.48 o 
   2  -3   6       15.66       14.79      1.48 o 
   3  -3   6       24.37       16.77      1.77 o 
   4  -3   6        3.93        3.87      1.04 o 
   5  -3   6       90.43       93.97      6.50 o 
   6  -3   6        1.16        0.38      1.38 o 
   7  -3   6        5.98        5.34      2.28 o 
   8  -3   6        0.97        2.88      2.23 o 
  -7  -2   6        0.37        1.19      1.89 o 
  -6  -2   6       44.53       30.67      4.17 o 
  -5  -2   6        3.34        3.12      1.81 o 
  -4  -2   6      218.98      248.23      9.21 o 
  -3  -2   6       34.13       35.31      2.33 o 
  -2  -2   6        5.13        4.60      0.67 o 
  -1  -2   6       23.19       21.85      1.89 o 
   0  -2   6       67.33       67.72      2.36 o 
   1  -2   6      259.01      302.87     10.71 o 
   2  -2   6      480.47      440.89     15.34 o 
   3  -2   6      171.22      164.08      6.76 o 
   4  -2   6       45.46       52.22      2.96 o 
   5  -2   6       61.22       73.87      5.47 o 
   6  -2   6        5.90        9.12      2.35 o 
   7  -2   6        0.01        0.05      1.45 o 
   8  -2   6        0.92        3.00      2.28 o 
  -8  -1   6        5.65        6.56      2.49 o 
  -7  -1   6        0.11        1.48      1.67 o 
  -6  -1   6       81.08       62.96      5.48 o 
  -5  -1   6        2.43        0.62      0.96 o 
  -4  -1   6      100.83       93.57      4.37 o 
  -3  -1   6       14.74       19.54      1.27 o 
  -2  -1   6     1416.06     1516.52     48.56 o 
  -1  -1   6        1.18        3.46      1.71 o 
   0  -1   6       28.52       30.10      1.36 o 
   1  -1   6       97.44       93.03      3.90 o 
   2  -1   6      239.50      227.88     11.17 o 
   3  -1   6       25.29       38.76      3.18 o 
   4  -1   6        1.71        1.58      1.25 o 
   5  -1   6       72.46       73.37      5.71 o 
   6  -1   6        2.12        1.51      1.72 o 
   7  -1   6        3.78        4.46      2.19 o 
   8  -1   6        4.18       10.20      3.08 o 
  -8   0   6        2.75        0.46      1.89 o 
  -7   0   6        8.73        7.90      2.32 o 
  -6   0   6       33.65       36.26      3.00 o 
  -5   0   6        0.19        1.03      0.88 o 
  -4   0   6       20.66       16.90      1.76 o 
  -3   0   6      274.86      264.39      9.35 o 
  -2   0   6      284.03      291.96      8.20 o 
  -1   0   6      316.02      304.47     16.52 o 
   0   0   6      179.60      179.34     10.05 o 
   1   0   6      109.17      121.11      6.26 o 
   2   0   6      145.46      169.74      8.59 o 
   3   0   6       24.84       29.76      2.55 o 
   4   0   6        3.94        3.12      1.20 o 
   5   0   6        3.40        1.11      1.34 o 
   6   0   6       15.40       17.36      2.95 o 
   7   0   6        2.66        1.25      1.86 o 
   8   0   6        2.95        4.09      2.28 o 
  -8   1   6        1.01        1.15      1.79 o 
  -7   1   6        6.13        5.77      1.64 o 
  -6   1   6        6.43        4.42      1.35 o 
  -5   1   6        8.91        6.83      1.40 o 
  -4   1   6      117.51      112.92      4.94 o 
  -3   1   6       20.53       17.39      2.71 o 
  -2   1   6      262.09      278.10     13.78 o 
  -1   1   6      209.99      200.54      6.95 o 
   0   1   6       32.53       33.24      2.46 o 
   1   1   6        0.30       -0.56      0.56 o 
   2   1   6      906.94      947.21     42.44 o 
   3   1   6       62.27       67.85      4.30 o 
   4   1   6       19.32       24.57      2.59 o 
   5   1   6        0.97        0.53      1.21 o 
   6   1   6        2.80        2.36      1.53 o 
   7   1   6        1.19        1.92      1.87 o 
  -8   2   6        3.39        2.00      1.89 o 
  -7   2   6        7.07        4.32      1.51 o 
  -6   2   6        6.21        6.72      2.06 o 
  -5   2   6        4.59        4.98      1.24 o 
  -4   2   6        0.03        0.23      0.70 o 
  -3   2   6        1.00        0.47      0.89 o 
  -2   2   6       36.81       28.81      3.25 o 
  -1   2   6        0.04       -0.25      0.61 o 
   0   2   6       21.37       22.89      2.04 o 
   1   2   6      108.00      108.77      5.85 o 
   2   2   6     1376.17     1314.12     58.37 o 
   3   2   6       16.30       13.97      1.75 o 
   4   2   6        8.10        6.39      1.45 o 
   5   2   6        2.29        1.16      1.19 o 
   6   2   6        1.15        1.59      1.35 o 
  -8   3   6        0.28        0.38      1.43 o 
  -7   3   6        0.16       -0.36      1.16 o 
  -6   3   6      103.12      107.00      5.25 o 
  -5   3   6      203.30      220.00      8.56 o 
  -4   3   6        0.04       -0.41      0.56 o 
  -3   3   6        0.98        0.62      0.57 o 
  -2   3   6      123.40      125.89      4.90 o 
  -1   3   6      265.06      261.52     12.95 o 
   0   3   6       84.47       92.88      5.33 o 
   1   3   6       25.82       24.00      2.12 o 
   2   3   6      277.08      253.59     12.26 o 
   3   3   6       64.57       66.53      4.14 o 
   4   3   6       16.21       15.25      1.93 o 
   5   3   6        6.49        4.52      1.46 o 
  -8   4   6       10.51       11.60      2.08 o 
  -7   4   6        6.63        9.97      1.82 o 
  -6   4   6        7.83        9.02      2.72 o 
  -5   4   6      850.52      869.28     29.54 o 
  -4   4   6        1.43        0.42      0.67 o 
  -3   4   6       26.07       20.52      1.72 o 
  -2   4   6        0.16       -0.24      0.49 o 
  -1   4   6        0.19        0.05      0.50 o 
   0   4   6       45.35       46.56      3.41 o 
   1   4   6       15.78       13.61      1.71 o 
   2   4   6      256.72      246.33     12.02 o 
   3   4   6       52.06       52.12      3.59 o 
   4   4   6        6.06        9.02      1.54 o 
   6   4   6       10.03        3.98      2.53 o 
  -8   5   6        3.74        2.86      1.52 o 
  -7   5   6        3.05        1.94      1.16 o 
  -6   5   6       38.49       38.77      6.97 o 
  -5   5   6      138.14      150.84      6.45 o 
  -4   5   6       31.82       34.37      2.45 o 
  -3   5   6        0.08       -0.06      0.93 o 
  -2   5   6        9.90        9.00      1.27 o 
  -1   5   6      111.89      121.40      5.23 o 
   0   5   6       11.85        9.90      1.35 o 
   1   5   6       16.67       17.93      1.73 o 
   2   5   6        5.01        7.69      1.47 o 
   3   5   6        0.38       -0.28      0.77 o 
   4   5   6        2.15        1.72      1.88 o 
   5   5   6        0.29        0.44      2.06 o 
   6   5   6       15.83       11.42      3.78 o 
  -8   6   6        4.13        8.69      3.60 o 
  -7   6   6        5.41        4.95      1.96 o 
  -6   6   6        2.27        2.50      1.15 o 
  -5   6   6       66.81       62.84      9.39 o 
  -4   6   6       14.06        8.62      2.44 o 
  -3   6   6       19.39       18.47      2.93 o 
  -2   6   6        0.69        0.47      0.71 o 
  -1   6   6       21.84       24.41      2.07 o 
   0   6   6       10.39       15.76      1.72 o 
   1   6   6        0.24        1.09      0.92 o 
   2   6   6        1.05        0.61      0.85 o 
   3   6   6       15.24       15.32      1.77 o 
   4   6   6        9.36        8.39      3.29 o 
   5   6   6        3.92        2.61      2.66 o 
   6   6   6        6.39        7.45      3.69 o 
  -7   7   6        0.01       -0.03      1.11 o 
  -6   7   6        2.19        3.96      2.55 o 
  -5   7   6       10.94        7.53      2.47 o 
  -4   7   6       32.23       28.78      3.99 o 
  -3   7   6       25.91       24.29      3.48 o 
  -2   7   6        0.38        0.83      0.84 o 
  -1   7   6      122.24      127.89      5.79 o 
   0   7   6       20.24       18.32      1.93 o 
   1   7   6       14.56       15.25      1.91 o 
   2   7   6        1.94        2.19      1.10 o 
   3   7   6       46.16       55.56      7.25 o 
   4   7   6        1.43        2.49      2.78 o 
   5   7   6        0.24       -1.19      2.11 o 
  -7   8   6        0.39       -0.38      2.26 o 
  -6   8   6        0.75       -1.21      1.94 o 
  -5   8   6        0.68        1.89      1.99 o 
  -4   8   6       51.74       50.48      5.32 o 
  -3   8   6        4.48        2.29      1.67 o 
  -2   8   6        0.14        0.63      0.88 o 
  -1   8   6       27.97       27.63      2.51 o 
   0   8   6       30.82       26.03      2.43 o 
   1   8   6       16.81       15.83      3.48 o 
   2   8   6        4.81        6.48      3.07 o 
   3   8   6       11.49       16.85      4.60 o 
   4   8   6        0.45        1.52      2.88 o 
   5   8   6        0.01       -0.59      3.09 o 
  -7   9   6        1.09        2.47      2.74 o 
  -6   9   6        1.53        1.43      2.53 o 
  -5   9   6        2.28        1.98      2.35 o 
  -4   9   6       70.46       67.13      6.20 o 
  -3   9   6        0.01       -0.04      1.40 o 
  -2   9   6       15.44       15.12      2.12 o 
  -1   9   6       47.69       57.09      6.73 o 
   0   9   6       29.86       34.19      3.00 o 
   1   9   6       22.41       19.27      4.16 o 
   2   9   6       25.58       38.41      6.46 o 
   3   9   6        0.59        1.48      2.42 o 
   4   9   6        0.17        1.49      2.87 o 
  -6  10   6        0.64        2.15      2.61 o 
  -5  10   6        7.45       10.13      3.45 o 
  -4  10   6        8.44        8.59      3.01 o 
  -3  10   6       12.27       10.85      3.11 o 
  -2  10   6        0.02       -0.20      1.63 o 
  -1  10   6        0.15        0.51      1.11 o 
   0  10   6       37.20       51.91      6.30 o 
   1  10   6       12.93       10.21      3.79 o 
   2  10   6        0.03       -1.89      2.02 o 
   3  10   6        1.37        4.85      3.40 o 
  -5  11   6        7.00        7.45      3.40 o 
  -4  11   6        6.69        5.13      3.06 o 
  -3  11   6        8.31        7.19      2.94 o 
  -2  11   6        1.24        1.55      2.19 o 
  -1  11   6        0.03       -0.11      1.75 o 
   0  11   6       17.31       19.74      4.27 o 
   1  11   6        7.40        5.56      3.18 o 
   2  11   6        0.01        0.49      2.82 o 
  -4  12   6        0.96        1.95      2.60 o 
  -1  12   6       34.24       37.77      5.53 o 
   0  12   6       38.40       37.71      5.93 o 
   1  12   6        1.75        0.29      2.42 o 
  -1 -12   7        1.44        0.35      2.26 o 
   0 -12   7        5.02        5.93      3.00 o 
   1 -12   7        0.04       -0.99      2.18 o 
   2 -12   7        9.16       13.99      4.12 o 
   3 -12   7        0.48        1.36      2.47 o 
   4 -12   7       20.99       24.18      5.21 o 
  -2 -11   7       14.63       17.85      4.51 o 
  -1 -11   7        6.27        3.05      2.49 o 
   0 -11   7        1.29        0.72      2.22 o 
   1 -11   7       23.54       20.02      4.32 o 
   2 -11   7        5.33        4.32      2.53 o 
   3 -11   7        4.66        6.13      2.81 o 
   4 -11   7        6.40        6.35      3.09 o 
   5 -11   7        4.05        2.37      1.79 o 
  -3 -10   7       26.06       32.71      3.63 o 
  -2 -10   7        1.24       -1.13      2.28 o 
  -1 -10   7       11.63        7.94      3.02 o 
   0 -10   7        0.81        0.05      1.69 o 
   1 -10   7       24.46       16.91      3.76 o 
   2 -10   7       15.39       14.56      3.73 o 
   3 -10   7        0.97        1.80      2.12 o 
   4 -10   7       35.30       42.23      3.58 o 
   5 -10   7        1.38        0.81      1.54 o 
   6 -10   7        0.23        1.74      1.78 o 
  -4  -9   7        4.36        7.00      2.98 o 
  -3  -9   7        0.00       -1.34      1.35 o 
  -2  -9   7        5.45        7.27      1.89 o 
  -1  -9   7       17.01       27.06      4.58 o 
   0  -9   7       12.42        4.45      2.18 o 
   1  -9   7       18.37       12.33      3.20 o 
   2  -9   7        6.38        6.94      2.67 o 
   3  -9   7       28.05       27.82      2.67 o 
   4  -9   7        0.12        0.68      1.13 o 
   5  -9   7       14.47       14.56      2.53 o 
   6  -9   7        9.51        9.60      2.27 o 
  -5  -8   7        1.57        1.55      2.12 o 
  -4  -8   7       11.03       11.23      3.34 o 
  -3  -8   7        0.87        1.10      1.28 o 
  -2  -8   7      173.89      196.29      8.57 o 
  -1  -8   7       55.15       36.67     10.21 o 
   0  -8   7        4.21        0.36      1.40 o 
   1  -8   7        1.42        0.15      1.54 o 
   2  -8   7        5.56        8.72      1.46 o 
   3  -8   7        4.48        5.44      2.16 o 
   4  -8   7       16.55       16.83      2.34 o 
   5  -8   7       29.57       26.77      3.01 o 
   6  -8   7        0.38        1.12      1.43 o 
   7  -8   7        2.86        1.39      1.76 o 
  -5  -7   7        5.21        6.19      2.73 o 
  -4  -7   7        0.35       -0.39      1.66 o 
  -3  -7   7        7.46        5.84      1.60 o 
  -2  -7   7      703.59      696.99     53.39 o 
  -1  -7   7       56.36       47.73      3.21 o 
   0  -7   7       15.73       16.54      3.12 o 
   1  -7   7      109.56      101.45      4.57 o 
   2  -7   7       26.97       13.20      6.94 o 
   3  -7   7      150.79      171.64     19.90 o 
   4  -7   7       63.04       73.34      4.34 o 
   5  -7   7      125.66      118.63      6.15 o 
   6  -7   7        3.14        3.36      1.86 o 
   7  -7   7        1.10       -1.40      1.80 o 
  -6  -6   7        0.29       -1.33      1.96 o 
  -5  -6   7        2.87        5.25      2.36 o 
  -4  -6   7        0.00        0.35      1.46 o 
  -3  -6   7        2.12        2.46      1.30 o 
  -2  -6   7       79.94       67.94      9.35 o 
  -1  -6   7        0.01        1.01      0.79 o 
   0  -6   7        9.84        8.53      1.09 o 
   1  -6   7      105.88      102.19      4.53 o 
   2  -6   7       68.71       69.72      3.66 o 
   3  -6   7       43.16       45.17      3.05 o 
   4  -6   7       11.39        8.20      3.36 o 
   5  -6   7      146.44      153.38      7.25 o 
   6  -6   7        0.62        0.75      1.20 o 
   7  -6   7        0.26       -0.73      1.55 o 
  -6  -5   7        0.20        1.19      1.93 o 
  -5  -5   7        3.77        1.68      1.78 o 
  -4  -5   7       13.88       13.38      2.81 o 
  -3  -5   7      160.15      169.64      7.26 o 
  -2  -5   7      577.08      564.42     19.53 o 
  -1  -5   7       15.36       18.34      1.29 o 
   0  -5   7       21.64       23.07      1.38 o 
   1  -5   7       74.64       67.51      3.31 o 
   2  -5   7       44.86       38.35      4.15 o 
   3  -5   7        4.81        4.00      1.22 o 
   4  -5   7        1.20        0.55      0.90 o 
   5  -5   7       78.00       87.40      4.86 o 
   6  -5   7        9.15        6.67      2.28 o 
   7  -5   7        1.05       -0.29      1.69 o 
  -7  -4   7        0.37        1.83      2.48 o 
  -6  -4   7        2.53        3.48      2.21 o 
  -5  -4   7        0.18       -1.02      1.32 o 
  -4  -4   7       61.50       62.70      5.40 o 
  -3  -4   7      122.24      118.25      8.11 o 
  -2  -4   7       61.84       52.57      4.20 o 
  -1  -4   7       30.62       29.04      1.93 o 
   0  -4   7      271.74      291.18     10.50 o 
   1  -4   7      170.59      192.30      5.70 o 
   2  -4   7       10.52        9.34      1.43 o 
   3  -4   7       54.54       55.84      3.30 o 
   4  -4   7        2.60        0.90      1.00 o 
   5  -4   7        0.02        2.00      1.49 o 
   6  -4   7        1.42        1.92      1.51 o 
   7  -4   7        5.87        3.87      1.95 o 
  -7  -3   7        0.61        1.42      1.83 o 
  -6  -3   7        1.75        0.38      1.69 o 
  -5  -3   7        4.36        0.48      1.46 o 
  -4  -3   7      108.08      107.55      7.30 o 
  -3  -3   7        0.18        0.39      0.59 o 
  -2  -3   7       32.51       35.76      1.84 o 
  -1  -3   7       21.05       21.27      1.33 o 
   0  -3   7       21.56       26.76      1.50 o 
   1  -3   7       12.10       14.21      1.86 o 
   2  -3   7        0.50        0.31      0.58 o 
   3  -3   7        0.20        0.88      0.77 o 
   4  -3   7       40.52       29.54      3.41 o 
   5  -3   7       63.40       63.89      5.36 o 
   6  -3   7       18.40       15.00      2.05 o 
   7  -3   7        0.02        1.18      1.22 o 
  -7  -2   7        0.14        2.03      1.92 o 
  -6  -2   7        0.29        1.55      1.60 o 
  -5  -2   7      195.66      169.42     10.18 o 
  -4  -2   7        0.10        0.18      0.83 o 
  -3  -2   7        4.17        5.42      1.09 o 
  -2  -2   7      120.64      124.57      4.13 o 
  -1  -2   7       75.37       70.65      2.62 o 
   0  -2   7        1.99        3.58      0.59 o 
   1  -2   7       86.10       80.70      4.17 o 
   2  -2   7      782.31      808.64     27.23 o 
   3  -2   7        3.75        4.39      1.40 o 
   4  -2   7        8.84       10.74      2.32 o 
   5  -2   7       15.64       17.96      3.02 o 
   6  -2   7        8.76        9.74      2.54 o 
   7  -2   7        0.11        1.32      1.83 o 
  -7  -1   7        2.64        0.31      1.67 o 
  -6  -1   7        0.80        0.14      1.24 o 
  -5  -1   7        9.84        7.33      1.54 o 
  -4  -1   7        6.65        4.65      1.14 o 
  -3  -1   7      534.73      545.12     18.00 o 
  -2  -1   7      190.53      208.87      6.27 o 
  -1  -1   7      116.12      105.70      3.50 o 
   0  -1   7       92.18      101.08      3.33 o 
   1  -1   7       29.36       23.84      1.71 o 
   2  -1   7      347.29      368.11     17.44 o 
   3  -1   7        4.35        2.82      1.13 o 
   4  -1   7       34.63       54.07      4.27 o 
   5  -1   7       59.71       73.28      5.62 o 
   6  -1   7       29.62       24.31      3.55 o 
   7  -1   7        1.31        0.31      1.79 o 
  -8   0   7        3.66        9.15      2.87 o 
  -7   0   7       12.92       19.37      3.49 o 
  -6   0   7       11.24        6.20      1.56 o 
  -5   0   7       10.66        7.02      1.45 o 
  -4   0   7       12.09       13.92      1.74 o 
  -3   0   7        0.11        0.19      0.61 o 
  -2   0   7        2.95        3.01      0.63 o 
  -1   0   7       60.40       57.73      2.66 o 
   0   0   7       14.94       12.68      1.56 o 
   1   0   7      243.04      260.64     12.57 o 
   2   0   7       49.56       64.78      4.11 o 
   3   0   7        3.91        9.50      1.61 o 
   4   0   7       28.67       28.15      2.91 o 
   5   0   7       28.12       31.06      3.46 o 
   6   0   7        0.14       -0.53      1.53 o 
   7   0   7        0.86        1.68      1.89 o 
  -8   1   7       40.79       43.71      5.12 o 
  -7   1   7        0.09        0.55      1.53 o 
  -6   1   7       11.32       12.05      1.94 o 
  -5   1   7        2.69        2.59      1.40 o 
  -4   1   7       42.32       36.23      4.15 o 
  -3   1   7      499.91      518.54     17.16 o 
  -2   1   7      759.20      798.73     26.91 o 
  -1   1   7       83.26      101.19      4.56 o 
   0   1   7        6.64        8.21      1.36 o 
   1   1   7       10.39        5.06      1.15 o 
   2   1   7        0.98        1.20      0.82 o 
   3   1   7       10.04       11.96      1.80 o 
   4   1   7        0.19       -0.21      0.94 o 
   5   1   7       23.30       19.77      2.67 o 
   6   1   7        0.26       -0.44      1.40 o 
   7   1   7        3.54        4.03      2.11 o 
  -8   2   7        0.20        1.16      1.69 o 
  -7   2   7        2.76        1.11      1.16 o 
  -6   2   7        0.34        0.55      1.02 o 
  -5   2   7        6.58        6.28      1.34 o 
  -4   2   7     1090.74     1050.71     33.55 o 
  -3   2   7      117.95      122.88      5.12 o 
  -2   2   7       36.46       33.49      2.04 o 
  -1   2   7      171.17      180.47      9.51 o 
   0   2   7        0.66        2.11      0.93 o 
   1   2   7       97.54       95.71      5.48 o 
   2   2   7      595.24      578.23     26.55 o 
   3   2   7       74.27       73.27      4.63 o 
   4   2   7        1.08        1.02      1.04 o 
   5   2   7        0.53        1.08      1.32 o 
   6   2   7        3.47        4.47      1.81 o 
  -8   3   7        0.09       -1.23      1.36 o 
  -7   3   7        8.30        9.33      2.36 o 
  -6   3   7       14.76       11.39      1.85 o 
  -5   3   7       42.06       50.09      4.45 o 
  -4   3   7        1.76        0.12      0.76 o 
  -3   3   7       29.00       33.48      2.23 o 
  -2   3   7        0.01        0.19      0.52 o 
  -1   3   7       10.68        8.29      1.53 o 
   0   3   7      290.61      292.78     14.31 o 
   1   3   7      174.50      170.79      8.81 o 
   2   3   7       97.06       94.98      5.54 o 
   3   3   7       50.66       45.44      3.35 o 
   4   3   7       18.31       21.14      2.36 o 
   5   3   7        0.77        1.66      1.18 o 
   6   3   7        0.21        1.27      1.53 o 
  -8   4   7        0.06       -0.85      1.30 o 
  -7   4   7        4.23        4.43      1.48 o 
  -6   4   7        0.63        0.94      1.18 o 
  -5   4   7      183.70      179.61     16.34 o 
  -4   4   7       34.84       30.14      4.37 o 
  -3   4   7        0.19        0.06      0.58 o 
  -2   4   7       14.17       16.13      2.54 o 
  -1   4   7       13.08       12.29      1.95 o 
   0   4   7        9.83       11.39      1.82 o 
   1   4   7        0.32        0.87      0.95 o 
   2   4   7      266.41      255.52     12.63 o 
   3   4   7      217.66      200.36     10.27 o 
   4   4   7        0.42        0.89      0.96 o 
   5   4   7        0.08       -0.18      1.04 o 
  -8   5   7        0.24        2.18      1.34 o 
  -7   5   7        0.72        1.31      1.78 o 
  -6   5   7       36.83       53.57      3.62 o 
  -5   5   7      174.70      199.92     11.51 o 
  -4   5   7       56.52       54.76      8.72 o 
  -3   5   7       15.89       13.09      2.51 o 
  -2   5   7       34.04       33.10      4.08 o 
  -1   5   7        0.91        0.15      0.69 o 
   0   5   7       19.73       19.29      3.18 o 
   1   5   7       35.83       32.02      2.86 o 
   2   5   7        9.38        9.99      1.78 o 
   3   5   7        4.68        5.21      1.45 o 
   4   5   7        0.24       -0.48      1.06 o 
   5   5   7        1.08       -1.33      1.67 o 
   6   5   7       11.77        6.47      2.98 o 
  -7   6   7        2.40        2.37      1.29 o 
  -6   6   7        9.24       10.91      1.89 o 
  -5   6   7       78.18       71.04     11.75 o 
  -4   6   7       33.90       30.11      3.99 o 
  -3   6   7       17.46       14.74      2.73 o 
  -2   6   7       51.34       41.53      5.13 o 
  -1   6   7      163.51      168.47      7.01 o 
   0   6   7        0.42        0.21      0.76 o 
   1   6   7        0.14        0.22      0.73 o 
   2   6   7       15.60       17.00      2.76 o 
   3   6   7        3.78        3.69      1.24 o 
   4   6   7        0.78        1.89      2.55 o 
   5   6   7        3.38        3.54      2.74 o 
  -7   7   7       13.73       14.97      2.28 o 
  -6   7   7       12.94       11.09      3.18 o 
  -5   7   7       23.39       23.46      4.09 o 
  -4   7   7        9.58        7.92      2.40 o 
  -3   7   7       14.89       20.22      3.29 o 
  -2   7   7        6.08        5.72      1.81 o 
  -1   7   7       68.45       66.79      3.81 o 
   0   7   7       50.71       53.23      3.36 o 
   1   7   7        0.32        0.55      0.97 o 
   2   7   7       14.55       19.34      2.22 o 
   3   7   7       18.72       10.71      3.60 o 
   4   7   7        2.17        0.07      2.26 o 
   5   7   7        0.11       -0.36      2.48 o 
  -7   8   7        0.27        0.96      2.43 o 
  -6   8   7        0.17       -1.66      1.66 o 
  -5   8   7       36.49       44.36      5.48 o 
  -4   8   7        0.07        0.14      1.56 o 
  -3   8   7        3.37        2.42      1.74 o 
  -2   8   7        1.28       -0.76      1.11 o 
  -1   8   7        4.77        4.32      1.31 o 
   0   8   7        3.40        4.72      1.86 o 
   1   8   7        2.37        3.11      1.36 o 
   2   8   7        0.46        0.58      2.11 o 
   3   8   7       48.86       55.85      7.93 o 
   4   8   7        0.53        0.96      2.61 o 
  -6   9   7        3.85        2.13      2.52 o 
  -5   9   7       10.49        9.70      3.22 o 
  -4   9   7       26.62       26.76      4.44 o 
  -3   9   7        0.07       -0.08      1.55 o 
  -2   9   7        1.55        0.66      1.71 o 
  -1   9   7        1.18       -0.26      1.03 o 
   0   9   7       13.39       17.42      3.94 o 
   1   9   7        1.73        0.32      1.95 o 
   2   9   7        7.72       14.19      4.32 o 
   3   9   7       11.04       11.16      4.41 o 
  -6  10   7        0.53        1.88      2.66 o 
  -5  10   7       10.14       10.98      3.56 o 
  -4  10   7       48.68       45.83      5.57 o 
  -3  10   7        0.10        1.80      2.12 o 
  -2  10   7        0.02        2.89      2.15 o 
  -1  10   7        5.95        5.91      2.11 o 
   0  10   7        0.78        1.22      2.18 o 
   1  10   7        2.95        3.82      2.87 o 
   2  10   7        0.12        0.21      2.43 o 
   3  10   7        5.33        4.29      4.03 o 
  -5  11   7       13.73       18.40      4.48 o 
  -4  11   7       12.25       12.90      3.76 o 
  -3  11   7        0.04        2.26      2.26 o 
  -2  11   7        0.96        1.83      2.19 o 
  -1  11   7        0.34        0.22      2.02 o 
   0  11   7       31.66       35.45      5.69 o 
   1  11   7        0.03       -0.79      2.63 o 
  -3  12   7        1.34        1.95      2.74 o 
  -1  12   7        0.62        0.12      1.94 o 
   0  12   7       30.40       32.20      5.80 o 
   0 -12   8        1.84        3.47      2.76 o 
   1 -12   8        0.10       -1.22      2.35 o 
   2 -12   8        0.05       -0.34      2.60 o 
   3 -12   8        0.20        1.12      2.85 o 
  -2 -11   8       20.84       19.02      4.71 o 
  -1 -11   8        9.51       13.01      3.96 o 
   0 -11   8        0.18        0.02      1.94 o 
   1 -11   8       44.63       43.09      6.34 o 
   2 -11   8        0.74        1.28      2.07 o 
   3 -11   8        3.76        0.15      2.35 o 
   4 -11   8        1.66        4.56      2.75 o 
  -3 -10   8       30.49       42.30      6.28 o 
  -2 -10   8       19.46       19.25      4.26 o 
  -1 -10   8        3.36        1.54      2.41 o 
   0 -10   8        5.43        3.83      2.43 o 
   1 -10   8       12.05        6.52      2.80 o 
   2 -10   8        7.93        6.82      2.94 o 
   3 -10   8        0.14       -0.65      1.93 o 
   4 -10   8        0.28       -0.73      2.03 o 
   5 -10   8        0.18       -0.57      1.47 o 
  -4  -9   8        3.62        3.45      2.76 o 
  -3  -9   8        0.06        1.51      1.61 o 
  -2  -9   8       14.79       17.39      3.86 o 
  -1  -9   8        2.59        1.75      2.07 o 
   0  -9   8        0.14        1.33      1.92 o 
   1  -9   8       64.27       54.82      6.31 o 
   2  -9   8       46.46       42.66      5.65 o 
   3  -9   8        0.00        0.68      1.65 o 
   4  -9   8        1.81        3.66      1.31 o 
   5  -9   8       17.64       18.77      2.74 o 
   6  -9   8        0.04        0.15      1.57 o 
  -4  -8   8        4.28        3.69      2.54 o 
  -3  -8   8       39.24       43.22      3.75 o 
  -2  -8   8      109.96      122.30      6.17 o 
  -1  -8   8        1.52       -0.76      1.61 o 
   0  -8   8        2.91        4.01      2.06 o 
   1  -8   8        8.37        9.45      2.85 o 
   2  -8   8       22.19       25.67      2.27 o 
   3  -8   8       19.48       25.39      2.45 o 
   4  -8   8       29.31       24.54      6.74 o 
   5  -8   8       68.59       78.85      4.91 o 
   6  -8   8        3.52        2.06      2.00 o 
  -5  -7   8        0.28        1.31      2.25 o 
  -4  -7   8        6.21        5.12      2.47 o 
  -3  -7   8       46.33       51.76      3.92 o 
  -2  -7   8        1.63        0.01      1.17 o 
  -1  -7   8        6.49        5.00      1.38 o 
   0  -7   8        0.41       -0.20      1.41 o 
   1  -7   8        0.32       -0.68      1.18 o 
   2  -7   8       25.61       26.64      3.62 o 
   3  -7   8       19.25       17.42      3.95 o 
   4  -7   8       11.17        5.42      1.48 o 
   5  -7   8       73.79       78.69      4.81 o 
   6  -7   8        0.00       -0.24      1.41 o 
   7  -7   8        5.17        4.20      2.62 o 
  -6  -6   8        1.59        5.27      3.11 o 
  -5  -6   8        5.27        5.94      2.75 o 
  -4  -6   8       30.79       30.18      4.29 o 
  -3  -6   8        0.43        0.17      1.11 o 
  -2  -6   8      486.29      491.49     22.09 o 
  -1  -6   8        9.38        5.52      2.11 o 
   0  -6   8        0.52       -0.09      1.29 o 
   1  -6   8        6.04        6.48      1.17 o 
   2  -6   8        3.84        2.08      0.92 o 
   3  -6   8       14.08       13.79      2.31 o 
   4  -6   8        0.01        0.58      1.04 o 
   5  -6   8       74.94       87.05      5.44 o 
   6  -6   8        8.38        9.08      2.66 o 
   7  -6   8        0.37        1.02      1.89 o 
  -6  -5   8        4.81        4.60      2.49 o 
  -5  -5   8        0.83        0.87      1.69 o 
  -4  -5   8        6.51        7.89      2.34 o 
  -3  -5   8      362.09      377.69     19.01 o 
  -2  -5   8      309.85      306.95     12.18 o 
  -1  -5   8        0.65       -0.14      0.76 o 
   0  -5   8        3.37        6.16      0.87 o 
   1  -5   8        0.49        0.92      0.93 o 
   2  -5   8       98.25      117.70      5.29 o 
   3  -5   8        0.14       -0.23      0.85 o 
   4  -5   8        7.43        6.70      1.52 o 
   5  -5   8       29.09       28.92      2.96 o 
   6  -5   8        3.09        5.33      2.03 o 
   7  -5   8        3.58        1.75      1.26 o 
  -6  -4   8        1.80        0.39      2.01 o 
  -5  -4   8        0.16        0.40      1.62 o 
  -4  -4   8        0.90       -0.27      1.35 o 
  -3  -4   8       41.69       36.78      3.94 o 
  -2  -4   8      550.33      613.74     20.96 o 
  -1  -4   8       97.03       99.01      3.56 o 
   0  -4   8        9.96       10.59      1.01 o 
   1  -4   8       21.36       19.22      1.71 o 
   2  -4   8      110.58      116.45      5.17 o 
   3  -4   8       49.16       46.36      5.08 o 
   4  -4   8       20.46       24.32      2.51 o 
   5  -4   8       22.22       27.40      3.73 o 
   6  -4   8        5.58        4.08      2.12 o 
   7  -4   8        0.87        1.18      2.02 o 
  -7  -3   8        0.26        3.67      2.49 o 
  -6  -3   8        7.04        8.66      2.69 o 
  -5  -3   8       26.65       20.04      3.47 o 
  -4  -3   8        4.58        3.60      1.80 o 
  -3  -3   8        7.13        4.74      1.79 o 
  -2  -3   8        1.04        0.17      0.55 o 
  -1  -3   8      189.74      202.14      6.19 o 
   0  -3   8       63.11       64.61      2.52 o 
   1  -3   8       37.24       37.73      2.78 o 
   2  -3   8       59.90       75.80      8.00 o 
   3  -3   8       27.44       27.14      2.30 o 
   4  -3   8       70.82       67.71      5.16 o 
   5  -3   8        0.00        1.34      1.47 o 
   6  -3   8        9.76       12.21      2.87 o 
   7  -3   8        1.61        1.36      2.25 o 
  -7  -2   8        1.26        2.07      2.16 o 
  -6  -2   8       13.38        9.16      2.84 o 
  -5  -2   8       58.32       49.11      5.06 o 
  -4  -2   8      208.32      220.14     12.14 o 
  -3  -2   8        6.38        3.89      1.06 o 
  -2  -2   8      211.16      224.60      9.51 o 
  -1  -2   8       70.09       77.08      3.91 o 
   0  -2   8        0.08        0.07      0.45 o 
   1  -2   8       65.02       60.16      5.45 o 
   2  -2   8      197.72      197.61      7.79 o 
   3  -2   8      101.69       98.76      6.06 o 
   4  -2   8        1.31       -0.88      1.12 o 
   5  -2   8       13.80       14.85      2.69 o 
   6  -2   8        0.26        3.00      1.82 o 
   7  -2   8        0.29        1.01      1.91 o 
  -7  -1   8        0.14       -1.20      1.79 o 
  -6  -1   8        1.58        2.48      1.91 o 
  -5  -1   8       14.46       12.27      2.69 o 
  -4  -1   8       10.30       13.14      1.74 o 
  -3  -1   8      119.97      118.91      7.35 o 
  -2  -1   8        0.35       -0.07      0.51 o 
  -1  -1   8      229.41      242.66      7.16 o 
   0  -1   8       21.80       21.43      1.31 o 
   1  -1   8       33.04       32.72      2.72 o 
   2  -1   8        0.51        1.23      0.92 o 
   3  -1   8      102.89      108.21      6.42 o 
   4  -1   8       12.84       13.96      2.31 o 
   5  -1   8       11.63        9.56      2.28 o 
   6  -1   8        8.35        7.21      2.41 o 
   7  -1   8        0.53        0.74      1.92 o 
  -7   0   8        4.19        4.34      2.20 o 
  -6   0   8        0.06       -0.54      1.23 o 
  -5   0   8      216.25      224.08      8.95 o 
  -4   0   8       71.89       69.72      3.75 o 
  -3   0   8        4.13        4.23      1.24 o 
  -2   0   8       45.59       49.15      2.67 o 
  -1   0   8       74.07       81.68      7.37 o 
   0   0   8       13.32       12.84      1.78 o 
   1   0   8       71.03       65.06      4.17 o 
   2   0   8       89.64       88.35      5.25 o 
   3   0   8       58.73       67.81      4.65 o 
   4   0   8        0.10       -0.98      1.04 o 
   5   0   8        0.09        0.33      1.32 o 
   6   0   8       19.86       18.99      3.15 o 
   7   0   8        0.73       -0.44      1.82 o 
  -7   1   8        0.33        0.39      1.41 o 
  -6   1   8        0.58       -0.04      1.49 o 
  -5   1   8       91.60       97.08      4.93 o 
  -4   1   8       42.83       46.72      3.02 o 
  -3   1   8       43.28       20.72      2.54 o 
  -2   1   8       15.76       20.90      3.19 o 
  -1   1   8      255.31      270.60      9.35 o 
   0   1   8        2.29        5.70      1.32 o 
   1   1   8       27.88       25.65      2.39 o 
   2   1   8        6.49        9.83      1.58 o 
   3   1   8       46.16       49.59      3.70 o 
   4   1   8        0.02        0.21      0.98 o 
   5   1   8        0.85        1.83      1.49 o 
   6   1   8        0.59        0.76      1.61 o 
   7   1   8        0.78       -1.04      1.69 o 
  -7   2   8        2.45        1.03      1.37 o 
  -6   2   8        8.49       11.12      2.50 o 
  -5   2   8        5.11        2.61      1.97 o 
  -4   2   8       30.68       24.63      2.23 o 
  -3   2   8      177.90      187.23      7.27 o 
  -2   2   8        1.04        0.17      0.63 o 
  -1   2   8       22.99       19.94      2.39 o 
   0   2   8       56.47       59.87      4.16 o 
   1   2   8       24.19       26.02      2.53 o 
   2   2   8      481.75      475.15     22.29 o 
   3   2   8      302.27      292.59     14.43 o 
   4   2   8        0.97       -0.22      1.00 o 
   5   2   8        1.37        1.11      1.43 o 
   6   2   8        0.63       -0.19      1.59 o 
  -7   3   8        4.40        8.17      1.95 o 
  -6   3   8       16.23       21.43      4.28 o 
  -5   3   8       13.27       12.40      3.34 o 
  -4   3   8      259.31      270.94     10.12 o 
  -3   3   8       56.30       55.44      3.08 o 
  -2   3   8       22.39       24.99      2.89 o 
  -1   3   8        9.47        7.83      1.71 o 
   0   3   8       25.40       24.32      2.57 o 
   1   3   8       16.69       26.06      2.58 o 
   2   3   8        1.32        0.59      0.98 o 
   3   3   8       17.65       14.21      2.02 o 
   4   3   8        1.63        1.38      1.16 o 
   5   3   8        6.40        4.13      1.61 o 
   6   3   8        1.51        1.05      1.53 o 
  -7   4   8        0.97        2.92      1.63 o 
  -6   4   8        4.86        5.64      1.47 o 
  -5   4   8        1.07        1.54      1.06 o 
  -4   4   8      477.53      524.49     18.97 o 
  -3   4   8        8.12        9.49      2.33 o 
  -2   4   8        3.79        6.10      1.68 o 
  -1   4   8        4.02        1.48      1.05 o 
   0   4   8       27.99       26.71      2.80 o 
   1   4   8       60.97       57.56      4.10 o 
   2   4   8       91.26       83.68      5.24 o 
   3   4   8      180.99      189.15     10.01 o 
   4   4   8        0.97        1.87      1.31 o 
   5   4   8        5.99        5.27      1.71 o 
  -7   5   8        5.69        8.29      3.05 o 
  -6   5   8        1.83        1.25      1.14 o 
  -5   5   8        4.87        7.05      2.13 o 
  -4   5   8      198.15      188.91     11.61 o 
  -3   5   8        4.92        6.36      2.03 o 
  -2   5   8        0.06        1.67      1.19 o 
  -1   5   8       33.64       36.76      3.15 o 
   0   5   8       50.92       54.72      4.14 o 
   1   5   8        8.31        9.61      1.88 o 
   2   5   8       31.72       33.97      3.19 o 
   3   5   8        7.76        9.29      1.87 o 
   4   5   8        0.07        1.32      1.38 o 
   5   5   8        0.11        2.51      2.07 o 
  -7   6   8        1.76        2.44      1.34 o 
  -6   6   8        3.00        1.89      1.93 o 
  -5   6   8       85.61       99.20      7.97 o 
  -4   6   8       91.73       95.55      7.40 o 
  -3   6   8       45.04       49.18      4.91 o 
  -2   6   8       10.26        8.25      2.12 o 
  -1   6   8       24.68       19.19      2.47 o 
   0   6   8       23.22       20.71      4.92 o 
   1   6   8        3.19        3.91      1.22 o 
   2   6   8        8.64       10.93      1.72 o 
   3   6   8        1.64        2.59      1.91 o 
   4   6   8        0.02        1.47      2.21 o 
   5   6   8        4.08        0.74      2.28 o 
  -7   7   8       19.69       30.55      5.42 o 
  -6   7   8       16.85       13.38      3.65 o 
  -5   7   8        0.23        0.21      1.87 o 
  -4   7   8        7.77        6.54      2.43 o 
  -3   7   8       37.85       42.88      4.70 o 
  -2   7   8       13.02       12.85      2.62 o 
  -1   7   8        7.44        8.06      1.62 o 
   0   7   8       36.66       33.19      3.01 o 
   1   7   8        0.14        0.74      1.07 o 
   2   7   8        6.66        3.02      2.04 o 
   3   7   8        0.25       -0.99      2.05 o 
   4   7   8        1.07        2.34      2.79 o 
  -6   8   8        0.00        1.27      2.19 o 
  -5   8   8       10.46       13.16      3.59 o 
  -4   8   8       24.71       28.65      4.44 o 
  -3   8   8       10.39       10.45      2.82 o 
  -2   8   8        0.97       -0.53      1.36 o 
  -1   8   8        0.12        0.21      0.96 o 
   0   8   8        2.00        1.90      1.74 o 
   1   8   8       29.20       31.53      3.28 o 
   2   8   8        1.20        0.71      2.16 o 
   3   8   8       26.64       36.88      6.73 o 
   4   8   8        0.97       -1.62      2.83 o 
  -6   9   8        2.16        0.67      2.56 o 
  -5   9   8        0.57       -0.49      2.02 o 
  -4   9   8        0.28       -0.26      1.74 o 
  -3   9   8        0.42        2.16      2.02 o 
  -2   9   8        0.72        1.91      1.99 o 
  -1   9   8        5.62        4.00      1.69 o 
   0   9   8       27.91       26.27      4.25 o 
   1   9   8       20.01       26.65      5.12 o 
   2   9   8        1.54        4.47      3.32 o 
   3   9   8        3.43        0.91      3.19 o 
  -5  10   8        0.13        0.33      2.38 o 
  -4  10   8       45.86       47.34      5.95 o 
  -3  10   8        3.24        3.22      2.45 o 
  -2  10   8        0.21        1.25      1.99 o 
  -1  10   8        2.48        3.39      2.89 o 
   0  10   8        2.69        3.75      2.59 o 
   1  10   8        0.05       -0.81      2.27 o 
   2  10   8        2.53        4.25      3.36 o 
  -4  11   8        1.88        0.15      2.62 o 
  -3  11   8        0.35       -0.82      2.34 o 
  -2  11   8        5.29        4.98      2.72 o 
   0  11   8       21.19       22.79      5.07 o 
  -1 -11   9        4.25        4.54      3.15 o 
   0 -11   9       13.57        9.76      3.67 o 
   1 -11   9        0.08        2.87      2.83 o 
   2 -11   9        0.01       -1.38      2.13 o 
   3 -11   9        4.26        4.78      2.93 o 
  -2 -10   9       28.87       35.47      5.81 o 
  -1 -10   9        9.37        5.87      2.82 o 
   0 -10   9        2.02        2.14      2.34 o 
   1 -10   9        0.01        0.39      1.92 o 
   2 -10   9        0.47        2.16      2.34 o 
   3 -10   9       11.80       13.10      3.93 o 
   4 -10   9        0.82       -0.88      2.14 o 
   5 -10   9       35.79       22.92      3.18 o 
  -2  -9   9        9.48       17.12      4.08 o 
  -1  -9   9        5.80        6.81      2.95 o 
   0  -9   9       36.54       33.14      5.14 o 
   1  -9   9      102.60      103.51      8.82 o 
   2  -9   9       44.64       43.94      5.98 o 
   3  -9   9        0.60        2.59      2.16 o 
   4  -9   9        6.05        5.30      1.57 o 
   5  -9   9        0.83        0.60      1.27 o 
  -4  -8   9        1.81        0.61      2.34 o 
  -3  -8   9        3.64        3.68      2.39 o 
  -2  -8   9        6.98       10.89      3.22 o 
  -1  -8   9      154.18      140.59     10.42 o 
   0  -8   9       47.80       43.42      5.56 o 
   1  -8   9        0.16       -0.80      1.58 o 
   2  -8   9        1.43        0.24      1.68 o 
   3  -8   9       28.87       30.84      2.74 o 
   4  -8   9        5.13        5.56      1.58 o 
   5  -8   9       22.86       19.25      2.62 o 
   6  -8   9        9.58        6.80      1.86 o 
  -5  -7   9       12.66       19.89      4.31 o 
  -4  -7   9        0.01        0.67      2.11 o 
  -3  -7   9       17.04       13.59      3.21 o 
  -2  -7   9        2.28        3.08      1.89 o 
  -1  -7   9        4.89        6.22      2.59 o 
   0  -7   9        3.31        1.48      1.79 o 
   1  -7   9        0.56        0.29      1.62 o 
   2  -7   9       12.74       11.10      1.65 o 
   3  -7   9       24.03       21.04      2.31 o 
   4  -7   9       62.65       62.56      4.06 o 
   5  -7   9        5.23        7.61      1.81 o 
   6  -7   9        1.71        4.69      1.65 o 
  -5  -6   9        0.26        1.38      2.05 o 
  -4  -6   9        0.15        1.66      2.13 o 
  -3  -6   9       72.07       84.74      6.62 o 
  -2  -6   9      101.53      109.26      5.42 o 
  -1  -6   9       79.05       74.75      4.10 o 
   0  -6   9        0.77        1.34      1.65 o 
   1  -6   9        7.84        9.05      1.62 o 
   2  -6   9       21.09       21.49      2.09 o 
   3  -6   9        0.81        1.52      1.10 o 
   4  -6   9        6.19        5.85      4.24 o 
   5  -6   9       81.33      101.09     12.37 o 
   6  -6   9       76.25       74.56      6.22 o 
  -6  -5   9        1.23        0.65      2.12 o 
  -5  -5   9        1.34        1.29      1.85 o 
  -4  -5   9        0.07       -0.29      1.52 o 
  -3  -5   9        2.38        3.39      1.78 o 
  -2  -5   9      496.49      538.28     18.89 o 
  -1  -5   9        7.28        6.45      1.74 o 
   0  -5   9        2.60        4.36      1.08 o 
   1  -5   9       14.61       18.80      1.82 o 
   2  -5   9      154.50      169.75      7.15 o 
   3  -5   9       18.37       22.62      2.26 o 
   4  -5   9       28.62       30.35      2.87 o 
   5  -5   9        0.01        1.21      1.80 o 
   6  -5   9        2.98        5.88      2.29 o 
  -6  -4   9        1.54        1.31      2.12 o 
  -5  -4   9        0.51       -0.72      1.45 o 
  -4  -4   9        1.36        0.71      1.61 o 
  -3  -4   9        9.48        9.78      2.42 o 
  -2  -4   9      264.74      283.41     10.73 o 
  -1  -4   9      303.11      317.92      9.29 o 
   0  -4   9       22.31       22.89      2.10 o 
   1  -4   9       10.39        8.85      1.42 o 
   2  -4   9       90.03       98.53      4.73 o 
   3  -4   9       54.38       57.13      5.76 o 
   4  -4   9        1.25        0.64      1.06 o 
   5  -4   9       21.07       20.58      3.21 o 
   6  -4   9        1.80        4.53      2.15 o 
   7  -4   9        0.46        2.76      2.40 o 
  -6  -3   9        3.05        0.52      1.88 o 
  -5  -3   9        1.59        2.78      1.93 o 
  -4  -3   9       75.33       76.03      6.08 o 
  -3  -3   9       84.48       80.11      5.83 o 
  -2  -3   9        5.06        4.96      1.82 o 
  -1  -3   9        2.31        2.81      0.78 o 
   0  -3   9       22.75       22.35      1.46 o 
   1  -3   9       52.60       55.60      3.04 o 
   2  -3   9       68.16       64.94      3.53 o 
   3  -3   9        3.76        2.43      1.10 o 
   4  -3   9        8.11        6.83      1.92 o 
   5  -3   9       10.41        9.56      2.42 o 
   6  -3   9        0.00       -0.75      1.80 o 
   7  -3   9        0.02        1.45      2.16 o 
  -7  -2   9        4.56        3.21      2.59 o 
  -6  -2   9        0.04        1.00      1.74 o 
  -5  -2   9        4.57        3.87      2.03 o 
  -4  -2   9       51.33       45.07      4.54 o 
  -3  -2   9      215.89      214.01      8.19 o 
  -2  -2   9       64.47       61.85      2.68 o 
  -1  -2   9       99.81      105.42      3.76 o 
   0  -2   9        0.08       -0.30      0.48 o 
   1  -2   9       76.42       75.85      3.75 o 
   2  -2   9       18.93       18.90      2.25 o 
   3  -2   9        0.01        0.71      1.21 o 
   4  -2   9       10.78        9.26      1.96 o 
   5  -2   9        0.01        2.93      1.62 o 
   6  -2   9       15.27        8.86      2.55 o 
   7  -2   9        0.18       -0.29      1.82 o 
  -7  -1   9        1.76        6.36      2.39 o 
  -6  -1   9        2.44        5.12      2.23 o 
  -5  -1   9        0.84        0.34      1.16 o 
  -4  -1   9       12.00        7.62      1.53 o 
  -3  -1   9        2.10        3.51      1.19 o 
  -2  -1   9       90.03       99.61      3.66 o 
  -1  -1   9       20.11       20.21      1.46 o 
   0  -1   9        0.16        0.84      0.58 o 
   1  -1   9       20.58       21.37      2.34 o 
   2  -1   9       94.85       96.84      5.83 o 
   3  -1   9      334.38      342.49     16.92 o 
   4  -1   9        2.89        5.21      1.71 o 
   5  -1   9        0.01       -0.60      1.22 o 
   6  -1   9       25.13       30.02      4.01 o 
   7  -1   9        0.03        1.23      2.12 o 
  -7   0   9       35.98       48.24      5.41 o 
  -6   0   9        3.28        2.76      1.75 o 
  -5   0   9       29.28       21.80      2.47 o 
  -4   0   9        0.11       -0.43      0.79 o 
  -3   0   9        5.04        6.71      3.87 o 
  -2   0   9        8.62        4.70      3.06 o 
  -1   0   9      333.46      334.10     12.23 o 
   0   0   9        1.20        0.88      0.95 o 
   1   0   9       17.50       19.37      2.26 o 
   2   0   9        4.11        6.16      1.51 o 
   3   0   9        1.07        1.59      1.18 o 
   4   0   9        5.71        4.19      1.61 o 
   5   0   9        3.18        4.11      1.81 o 
   6   0   9       13.48       19.08      3.26 o 
  -7   1   9        3.13        2.98      1.95 o 
  -6   1   9        4.29        4.08      2.48 o 
  -5   1   9        2.62        1.56      1.16 o 
  -4   1   9       19.72       19.66      2.13 o 
  -3   1   9      308.81      314.44     15.88 o 
  -2   1   9      115.86      109.98      4.79 o 
  -1   1   9      225.86      219.89     11.62 o 
   0   1   9        0.07        0.92      1.04 o 
   1   1   9       88.28       94.66      5.74 o 
   2   1   9       58.18       55.17      3.98 o 
   3   1   9        2.15        1.88      1.14 o 
   4   1   9        5.98        6.68      1.75 o 
   5   1   9        0.70        0.09      1.34 o 
   6   1   9        6.04        2.83      1.83 o 
  -7   2   9        0.28        0.65      1.31 o 
  -6   2   9        5.22        3.78      1.55 o 
  -5   2   9       18.28       18.38      3.56 o 
  -4   2   9       11.70       12.88      3.68 o 
  -3   2   9       90.28      103.44      4.76 o 
  -2   2   9        1.36        0.75      0.73 o 
  -1   2   9       80.91       92.72      6.01 o 
   0   2   9       32.47       32.29      3.11 o 
   1   2   9        8.77       16.80      2.16 o 
   2   2   9      113.74      115.81      6.80 o 
   3   2   9       56.23       65.04      4.63 o 
   4   2   9        1.44        3.90      1.65 o 
   5   2   9        5.31        4.80      1.86 o 
   6   2   9        0.44        1.76      1.75 o 
  -7   3   9        0.27       -1.16      1.16 o 
  -6   3   9        0.29       -0.50      1.01 o 
  -5   3   9       23.56       23.97      2.51 o 
  -4   3   9        6.14        6.06      1.36 o 
  -3   3   9        8.45        9.91      1.63 o 
  -2   3   9        6.57       11.35      2.32 o 
  -1   3   9        3.37        3.42      1.28 o 
   0   3   9        8.67        7.82      1.73 o 
   1   3   9        1.20       -0.31      1.11 o 
   2   3   9        2.24        2.13      1.16 o 
   3   3   9      124.55      106.78      6.54 o 
   4   3   9       35.79       34.92      3.40 o 
   5   3   9        2.13        0.22      1.48 o 
   6   3   9        0.13        1.00      1.66 o 
  -7   4   9        2.62        2.52      1.43 o 
  -6   4   9        3.29        2.82      3.83 o 
  -5   4   9       74.81       75.51      4.29 o 
  -4   4   9      525.33      586.38     19.93 o 
  -3   4   9        0.07       -0.01      1.09 o 
  -2   4   9        8.53        5.99      1.75 o 
  -1   4   9        6.52        4.92      1.59 o 
   0   4   9       15.98       13.49      2.20 o 
   1   4   9       40.91       38.24      3.44 o 
   2   4   9        0.12       -1.06      1.11 o 
   3   4   9       60.33       48.86      3.96 o 
   4   4   9       11.52       10.99      2.22 o 
   5   4   9        0.05        2.53      1.69 o 
  -7   5   9        2.87        0.83      1.49 o 
  -6   5   9        0.12        1.60      1.23 o 
  -5   5   9        0.01        0.03      0.98 o 
  -4   5   9       27.21       25.49      3.95 o 
  -3   5   9        1.64        1.32      1.56 o 
  -2   5   9        0.33        0.42      1.06 o 
  -1   5   9        8.56        9.84      2.14 o 
   0   5   9        7.90        6.34      1.69 o 
   1   5   9       32.27       36.98      3.53 o 
   2   5   9       36.08       33.76      3.32 o 
   3   5   9       65.46       59.11      4.50 o 
   4   5   9        0.01        1.55      1.56 o 
  -7   6   9        3.41        2.88      2.75 o 
  -6   6   9        1.96        3.09      1.35 o 
  -5   6   9       18.53       26.87      4.54 o 
  -4   6   9      106.84       95.14      7.55 o 
  -3   6   9       32.46       39.18      4.51 o 
  -2   6   9        0.91        0.52      1.34 o 
  -1   6   9        2.11        2.51      1.05 o 
   0   6   9       24.03       23.47      2.79 o 
   1   6   9        1.34       -0.52      0.93 o 
   2   6   9        0.88        2.69      2.77 o 
   3   6   9       33.19       27.43      2.73 o 
   4   6   9        0.00       -0.61      2.00 o 
  -6   7   9        2.30       -0.11      2.09 o 
  -5   7   9        9.79        7.19      3.06 o 
  -4   7   9        6.20        4.92      2.56 o 
  -3   7   9        4.75        2.78      1.89 o 
  -2   7   9        3.59        1.56      1.55 o 
  -1   7   9        6.53        4.66      1.79 o 
   0   7   9        6.26        6.05      1.59 o 
   1   7   9        1.02        2.19      1.20 o 
   2   7   9        3.64        3.99      2.07 o 
   3   7   9        0.02        2.14      2.39 o 
   4   7   9        0.83        2.20      2.82 o 
  -6   8   9        0.04       -0.29      2.29 o 
  -5   8   9        2.00       -1.54      2.12 o 
  -4   8   9       29.06       37.55      5.13 o 
  -3   8   9        0.06        0.98      1.87 o 
  -2   8   9        0.45        1.13      1.61 o 
  -1   8   9        1.46        0.36      1.59 o 
   0   8   9       13.94       16.56      2.29 o 
   1   8   9       35.17       33.41      5.24 o 
   2   8   9        2.35       -0.76      2.20 o 
   3   8   9        0.51        0.62      2.47 o 
  -5   9   9        0.52       -0.48      2.11 o 
  -4   9   9        2.28        3.89      2.42 o 
  -3   9   9        4.97        3.98      2.32 o 
  -2   9   9        0.05       -1.61      1.61 o 
  -1   9   9        2.26        2.05      2.15 o 
   0   9   9       10.42       10.97      2.16 o 
   1   9   9        3.16       -1.33      2.29 o 
   2   9   9        0.68        3.29      2.74 o 
  -4  10   9        0.13       -1.63      2.19 o 
  -3  10   9       28.50       30.54      4.75 o 
  -2  10   9        0.82       -0.59      2.03 o 
  -1  10   9        2.66        1.76      2.26 o 
   0  10   9        3.17        3.88      2.71 o 
   1  10   9        2.18        2.72      2.99 o 
  -2  11   9        0.04       -1.41      2.31 o 
   1 -11  10        0.07       -1.02      2.53 o 
   2 -11  10        2.19        1.82      2.94 o 
  -1 -10  10        7.23        7.90      3.28 o 
   0 -10  10        0.06        0.59      2.31 o 
   1 -10  10        2.06        7.37      3.08 o 
   2 -10  10        4.28        1.11      2.41 o 
   3 -10  10        2.13        2.11      2.63 o 
   4 -10  10        0.25       -2.11      2.47 o 
  -2  -9  10       49.95       53.21      6.79 o 
  -1  -9  10       16.28       17.89      4.19 o 
   0  -9  10        0.88        0.73      2.12 o 
   1  -9  10        6.91        4.52      2.46 o 
   2  -9  10       19.44       23.11      4.81 o 
   3  -9  10        7.27        6.00      3.18 o 
   4  -9  10        1.85        3.29      1.51 o 
  -3  -8  10        0.21       -0.47      2.01 o 
  -2  -8  10        7.56        8.34      3.03 o 
  -1  -8  10       32.45       33.88      5.11 o 
   0  -8  10        0.42        0.14      1.87 o 
   1  -8  10        0.07        0.12      1.74 o 
   2  -8  10        2.34        2.98      2.43 o 
   3  -8  10        1.77        1.16      1.18 o 
   4  -8  10       19.52       18.87      7.11 o 
   5  -8  10        6.90        4.98      1.75 o 
  -4  -7  10        0.02        0.29      2.23 o 
  -3  -7  10        2.12        0.56      1.82 o 
  -2  -7  10       22.15       23.51      4.21 o 
  -1  -7  10       38.00       40.80      5.27 o 
   0  -7  10       10.52        9.39      2.80 o 
   1  -7  10        6.30        4.53      2.32 o 
   2  -7  10       14.92       11.57      2.02 o 
   3  -7  10        1.82        3.22      1.31 o 
   4  -7  10        9.85        9.56      1.92 o 
   5  -7  10        0.09        1.30      1.34 o 
  -5  -6  10        3.44        0.67      2.25 o 
  -4  -6  10        6.35        4.01      2.36 o 
  -3  -6  10        0.38        0.20      1.72 o 
  -2  -6  10       40.10       30.91      3.41 o 
  -1  -6  10      276.95      282.63     16.98 o 
   0  -6  10        2.63        1.04      1.61 o 
   1  -6  10        0.45        0.46      0.86 o 
   2  -6  10       23.47       18.41      2.07 o 
   3  -6  10       10.94        9.88      1.76 o 
   4  -6  10        0.09        0.94      1.23 o 
   5  -6  10       25.92       26.15      2.94 o 
   6  -6  10       59.46       65.13      5.86 o 
  -5  -5  10        5.07       14.10      3.53 o 
  -4  -5  10        0.07       -0.24      1.69 o 
  -3  -5  10       10.66       10.68      2.85 o 
  -2  -5  10        5.40        2.32      1.75 o 
  -1  -5  10       61.17       60.07      3.56 o 
   0  -5  10        1.39        0.87      0.89 o 
   1  -5  10        7.29        5.19      1.27 o 
   2  -5  10        1.20        1.02      0.95 o 
   3  -5  10       75.52       75.57      4.24 o 
   4  -5  10        0.03       -0.05      1.13 o 
   5  -5  10        0.12        1.33      1.86 o 
   6  -5  10       18.46       21.09      3.65 o 
  -6  -4  10        3.39        1.74      2.32 o 
  -5  -4  10        9.02       14.10      3.34 o 
  -4  -4  10        0.27        0.98      1.63 o 
  -3  -4  10        5.78        5.33      1.96 o 
  -2  -4  10      115.17      129.04      5.93 o 
  -1  -4  10      230.96      248.67      7.69 o 
   0  -4  10       38.15       37.19      2.60 o 
   1  -4  10        0.13       -0.72      0.72 o 
   2  -4  10        2.03        1.40      0.97 o 
   3  -4  10       25.73       26.21      2.51 o 
   4  -4  10        5.23        3.15      1.71 o 
   5  -4  10        0.07        0.94      1.76 o 
   6  -4  10       27.60       33.70      4.42 o 
  -6  -3  10        7.41       14.83      3.46 o 
  -5  -3  10        6.01        7.53      2.51 o 
  -4  -3  10       16.42       10.73      2.52 o 
  -3  -3  10      252.23      248.22     13.29 o 
  -2  -3  10        2.72        0.59      0.89 o 
  -1  -3  10       13.66       13.12      2.08 o 
   0  -3  10       24.50       24.65      2.41 o 
   1  -3  10       78.18       76.72      3.96 o 
   2  -3  10        7.02        9.96      1.56 o 
   3  -3  10       45.69       52.20      4.19 o 
   4  -3  10        6.60        3.01      1.69 o 
   5  -3  10        3.61        1.74      1.79 o 
   6  -3  10        0.02       -0.47      1.83 o 
  -6  -2  10        0.91        1.83      1.91 o 
  -5  -2  10        9.33        7.23      2.23 o 
  -4  -2  10       19.10       21.74      3.40 o 
  -3  -2  10        3.29        2.70      1.05 o 
  -2  -2  10       38.06       40.61      2.67 o 
  -1  -2  10      210.42      224.15      7.08 o 
   0  -2  10       18.52       18.14      1.66 o 
   1  -2  10        7.62        7.10      1.34 o 
   2  -2  10      142.56      148.46      8.27 o 
   3  -2  10       22.25       24.04      2.88 o 
   4  -2  10        9.89       10.61      2.31 o 
   5  -2  10        6.44        8.34      2.27 o 
   6  -2  10        2.42        1.94      1.92 o 
  -6  -1  10        2.63       -0.18      1.72 o 
  -5  -1  10        0.98        0.41      1.42 o 
  -4  -1  10      102.63       84.12      4.48 o 
  -3  -1  10        0.33        0.10      0.84 o 
  -2  -1  10       17.15       12.56      2.01 o 
  -1  -1  10       23.34       25.66      2.02 o 
   0  -1  10       20.21       19.91      2.42 o 
   1  -1  10        1.22        2.31      1.29 o 
   2  -1  10       68.87       82.56      5.39 o 
   3  -1  10       84.79      103.05      6.54 o 
   4  -1  10       10.32        2.11      1.52 o 
   5  -1  10        3.10        4.42      1.95 o 
   6  -1  10        0.06        1.46      1.83 o 
  -6   0  10        0.02       -0.36      1.40 o 
  -5   0  10        7.33        6.26      1.86 o 
  -4   0  10       14.35        9.98      1.70 o 
  -3   0  10        5.98        7.84      1.44 o 
  -2   0  10        8.92        8.21      1.42 o 
  -1   0  10      134.12      132.39      5.41 o 
   0   0  10        3.79        4.26      1.54 o 
   1   0  10        0.76        1.78      1.20 o 
   2   0  10       10.50       12.54      2.11 o 
   3   0  10       20.96       18.22      2.48 o 
   4   0  10        0.17        0.69      1.41 o 
   5   0  10        0.99       -0.91      1.48 o 
   6   0  10        3.93        3.19      2.13 o 
  -7   1  10        7.16       21.18      4.02 o 
  -6   1  10        0.70       -0.83      1.20 o 
  -5   1  10        7.80        6.26      1.63 o 
  -4   1  10      145.18      152.58      6.68 o 
  -3   1  10       68.23       67.12      6.42 o 
  -2   1  10       90.25      100.51      7.23 o 
  -1   1  10       34.21       30.07      3.31 o 
   0   1  10       10.16       11.20      2.06 o 
   1   1  10       56.85       52.01      3.97 o 
   2   1  10      100.13      107.03      6.51 o 
   3   1  10        0.54        2.23      1.34 o 
   4   1  10        5.40        1.78      1.39 o 
   5   1  10        2.69        3.53      1.73 o 
   6   1  10        2.07       -1.62      1.62 o 
  -7   2  10       44.46       80.44      5.15 o 
  -6   2  10        0.03        0.41      1.26 o 
  -5   2  10        0.85        0.09      1.72 o 
  -4   2  10        2.84        1.58      1.01 o 
  -3   2  10       21.35       23.21      2.23 o 
  -2   2  10       70.42       61.07      7.96 o 
  -1   2  10      146.07      144.34      8.56 o 
   0   2  10       63.75       60.70      4.57 o 
   1   2  10        7.82        5.87      1.62 o 
   2   2  10        0.25       -1.06      1.06 o 
   3   2  10       71.88       65.29      4.77 o 
   4   2  10        2.18        3.67      1.59 o 
   5   2  10        0.63       -0.02      1.49 o 
  -7   3  10        0.92       -0.04      2.11 o 
  -6   3  10        1.48        2.57      1.42 o 
  -5   3  10        1.87        3.47      1.35 o 
  -4   3  10       40.41       38.10      3.00 o 
  -3   3  10      181.42      194.34     10.35 o 
  -2   3  10       50.45       57.43      4.94 o 
  -1   3  10        7.28        7.46      1.94 o 
   0   3  10        2.39        5.15      1.67 o 
   1   3  10       14.63       15.42      2.36 o 
   2   3  10        1.04        5.29      1.72 o 
   3   3  10      122.61      121.46      7.43 o 
   4   3  10       23.10       16.06      2.60 o 
   5   3  10        2.61        2.34      1.82 o 
  -6   4  10        0.02        0.95      1.25 o 
  -5   4  10        0.01       -0.05      0.98 o 
  -4   4  10        0.94        0.25      1.00 o 
  -3   4  10       37.60       34.79      4.24 o 
  -2   4  10        3.52        0.66      1.22 o 
  -1   4  10        0.22        1.18      1.22 o 
   0   4  10        0.91        0.40      1.16 o 
   1   4  10      121.67      133.60      8.00 o 
   2   4  10        0.02        0.85      1.28 o 
   3   4  10       42.33       38.56      3.57 o 
   4   4  10        1.41        4.21      1.85 o 
   5   4  10        0.01        1.01      1.78 o 
  -6   5  10        0.00       -0.51      1.14 o 
  -5   5  10        0.57        0.42      1.07 o 
  -4   5  10       67.95       71.26      6.46 o 
  -3   5  10       61.69       66.23      5.89 o 
  -2   5  10        0.48        0.47      1.21 o 
  -1   5  10        0.03        0.13      1.22 o 
   0   5  10        0.01       -0.01      1.06 o 
   1   5  10        2.69        1.55      1.33 o 
   2   5  10       25.80       21.73      2.98 o 
   3   5  10       20.63       23.86      3.08 o 
   4   5  10       40.24       36.36      3.82 o 
  -6   6  10        1.34        4.42      2.81 o 
  -5   6  10       30.98       37.43      5.29 o 
  -4   6  10      105.75      115.84      8.80 o 
  -3   6  10        0.60       -0.40      1.38 o 
  -2   6  10       11.36        8.11      2.31 o 
  -1   6  10        6.68        5.69      2.02 o 
   0   6  10        4.45        5.29      1.50 o 
   1   6  10        3.98        3.50      1.49 o 
   2   6  10        0.49        0.66      1.11 o 
   3   6  10        0.83       -0.32      1.22 o 
   4   6  10        0.88       -1.42      2.11 o 
  -6   7  10        0.22        0.98      2.73 o 
  -5   7  10        9.36        8.07      3.13 o 
  -4   7  10       89.71       92.64      7.84 o 
  -3   7  10       44.73       43.91      5.11 o 
  -2   7  10       16.07       14.88      3.07 o 
  -1   7  10        2.95        0.52      1.36 o 
   0   7  10       40.78       35.06      7.98 o 
   1   7  10       11.53       12.84      2.11 o 
   2   7  10        2.96        3.18      1.59 o 
   3   7  10        3.33        1.89      2.81 o 
  -5   8  10        4.95        2.12      2.43 o 
  -4   8  10        0.08       -0.45      2.06 o 
  -3   8  10        7.60        4.94      2.36 o 
  -2   8  10        0.40        0.89      1.76 o 
  -1   8  10        0.46       -0.06      1.66 o 
   0   8  10        8.12        6.06      1.67 o 
   1   8  10        3.78        5.02      1.75 o 
   2   8  10       16.26       22.16      5.15 o 
  -4   9  10        0.38        1.49      2.27 o 
  -3   9  10        0.17       -0.78      2.15 o 
  -2   9  10        0.13       -0.06      1.98 o 
  -1   9  10        0.20        1.00      1.92 o 
   0   9  10        0.79        0.56      1.79 o 
   1   9  10        5.42        5.52      3.25 o 
  -3  10  10       23.84       36.78      5.33 o 
  -2  10  10        0.10        1.38      2.38 o 
  -1  10  10        0.01       -1.09      1.87 o 
   0 -10  11        0.29        1.39      2.69 o 
   1 -10  11        2.84        1.85      2.65 o 
   2 -10  11        6.66        4.54      3.22 o 
  -1  -9  11        9.55       12.87      3.82 o 
   0  -9  11        1.10        2.45      2.42 o 
   1  -9  11       10.90       10.03      3.51 o 
   2  -9  11       24.90       22.07      4.92 o 
   3  -9  11        2.79        4.59      3.07 o 
  -1  -8  11       50.40       58.24      6.84 o 
   0  -8  11        8.51        5.54      2.81 o 
   1  -8  11        6.26        2.87      2.58 o 
   2  -8  11       31.58       33.09      5.68 o 
   3  -8  11       15.49       15.67      2.24 o 
   4  -8  11        2.77        3.42      1.62 o 
  -3  -7  11        0.94        0.66      1.89 o 
  -1  -7  11        6.41        8.85      3.21 o 
   0  -7  11        2.02        0.55      1.87 o 
   1  -7  11        9.66        8.49      2.96 o 
   2  -7  11        9.55        5.75      1.50 o 
   3  -7  11        0.01       -0.47      1.08 o 
   4  -7  11        0.30        0.47      1.24 o 
   5  -7  11        1.31        0.99      1.56 o 
  -4  -6  11        4.47        3.72      2.85 o 
  -3  -6  11        0.50        2.87      2.20 o 
  -1  -6  11       66.01       65.69      6.43 o 
   0  -6  11       24.01       32.38      4.93 o 
   1  -6  11        2.04        0.50      1.10 o 
   2  -6  11        0.43        0.56      1.47 o 
   3  -6  11        8.21        7.20      2.66 o 
   4  -6  11        1.53        1.93      1.40 o 
   5  -6  11        2.51        4.00      1.98 o 
  -5  -5  11        2.95        6.25      2.75 o 
  -4  -5  11        0.14        0.91      1.86 o 
  -3  -5  11        4.99        7.19      2.28 o 
  -2  -5  11       13.62       10.72      2.53 o 
  -1  -5  11       35.03       39.87      5.07 o 
   0  -5  11       26.75       28.28      2.49 o 
   1  -5  11        0.95        0.84      1.07 o 
   2  -5  11        5.39        6.30      1.43 o 
   3  -5  11        0.18       -0.59      1.03 o 
   4  -5  11        7.75        6.85      1.76 o 
   5  -5  11        1.51       -1.63      1.63 o 
  -5  -4  11        0.00        2.21      2.14 o 
  -4  -4  11        2.06        3.29      2.05 o 
  -3  -4  11        0.73        0.39      1.49 o 
  -2  -4  11       21.35       24.64      3.27 o 
  -1  -4  11      298.22      330.75      9.92 o 
   0  -4  11       16.94       18.41      3.35 o 
   1  -4  11       10.72       11.69      1.80 o 
   2  -4  11        0.02       -0.53      0.96 o 
   3  -4  11        0.30       -0.08      1.05 o 
   4  -4  11        0.48        0.14      1.46 o 
   5  -4  11        1.39        0.74      1.99 o 
  -5  -3  11        1.86        1.74      1.98 o 
  -4  -3  11        1.94        2.85      1.82 o 
  -3  -3  11        9.18        9.59      2.40 o 
  -2  -3  11        2.27        1.29      1.04 o 
  -1  -3  11      127.28      137.76      4.92 o 
   0  -3  11       56.70       58.95      3.47 o 
   1  -3  11        9.43        9.75      1.65 o 
   2  -3  11        4.00        5.66      1.40 o 
   3  -3  11        1.36       -0.13      1.31 o 
   4  -3  11        0.72        0.15      1.71 o 
   5  -3  11        0.02       -1.51      1.51 o 
   6  -3  11        3.80        5.25      2.73 o 
  -6  -2  11        0.04        3.69      2.56 o 
  -5  -2  11        0.00       -0.66      1.48 o 
  -4  -2  11        3.33        1.71      1.63 o 
  -3  -2  11        0.08       -0.83      0.83 o 
  -2  -2  11        0.01       -0.55      0.74 o 
  -1  -2  11       11.99       15.23      1.53 o 
   0  -2  11       75.82       77.63      4.10 o 
   1  -2  11        0.15       -0.32      0.98 o 
   2  -2  11        0.10        0.56      1.33 o 
   3  -2  11       29.99       21.79      2.91 o 
   4  -2  11        8.27        8.29      2.32 o 
   5  -2  11        3.42        6.09      2.36 o 
   6  -2  11        1.48        2.38      2.38 o 
  -6  -1  11        1.63       -1.41      1.41 o 
  -5  -1  11        0.01       -0.33      1.42 o 
  -4  -1  11       31.74       23.61      2.53 o 
  -3  -1  11        2.64        1.81      1.11 o 
  -2  -1  11        0.51       -0.19      0.88 o 
  -1  -1  11       23.44       26.49      2.21 o 
   0  -1  11        0.51       -0.16      1.21 o 
   1  -1  11        3.07        3.88      1.42 o 
   2  -1  11        0.00       -0.49      1.02 o 
   3  -1  11       16.98       13.54      2.38 o 
   4  -1  11        8.85        6.58      2.00 o 
   5  -1  11        0.23       -1.41      1.41 o 
  -6   0  11       25.42       27.21      4.25 o 
  -5   0  11        8.91       10.61      4.38 o 
  -4   0  11        0.00        0.99      1.07 o 
  -3   0  11        2.78        2.91      1.20 o 
  -2   0  11       14.49       15.26      1.85 o 
  -1   0  11       40.99       39.48      3.97 o 
   0   0  11       83.14       88.88      5.98 o 
   1   0  11        4.89        5.14      1.65 o 
   2   0  11       10.22       11.49      2.18 o 
   3   0  11       11.75       11.39      2.31 o 
   4   0  11        0.19        1.33      1.55 o 
   5   0  11        0.21       -0.01      1.75 o 
  -6   1  11        0.20        0.46      1.62 o 
  -5   1  11        4.56        4.32      1.94 o 
  -4   1  11       23.24       26.63      4.84 o 
  -3   1  11       47.11       54.97      6.54 o 
  -2   1  11       26.11       28.92      2.41 o 
  -1   1  11       12.14       11.34      2.31 o 
   0   1  11       13.94       17.39      2.58 o 
   1   1  11        6.74        6.59      1.88 o 
   2   1  11        9.86        7.31      1.88 o 
   3   1  11       50.30       47.42      4.07 o 
   4   1  11        5.15        6.89      2.07 o 
   5   1  11        0.11       -1.09      1.61 o 
  -6   2  11        0.60        1.50      1.34 o 
  -5   2  11        2.08        2.48      1.43 o 
  -4   2  11       11.81       13.35      3.45 o 
  -3   2  11        5.16        5.10      1.33 o 
  -2   2  11        2.47        3.16      1.82 o 
  -1   2  11       25.77       24.50      3.14 o 
   0   2  11       40.20       35.27      3.60 o 
   1   2  11        0.13       -0.62      1.07 o 
   2   2  11       15.12       15.09      2.41 o 
   3   2  11        0.42        2.29      1.56 o 
   4   2  11        1.45        1.93      1.60 o 
   5   2  11        0.61        2.11      1.88 o 
  -6   3  11        0.73        1.94      1.52 o 
  -5   3  11        2.21        1.92      1.30 o 
  -4   3  11        0.55        0.40      1.01 o 
  -3   3  11       42.99       50.10      5.26 o 
  -2   3  11       49.42       52.63      4.85 o 
  -1   3  11        2.61        1.94      1.59 o 
   0   3  11        0.03       -0.84      1.01 o 
   1   3  11        4.98        6.21      1.82 o 
   2   3  11        0.00       -0.26      1.31 o 
   3   3  11        9.95       13.17      2.42 o 
   4   3  11       36.60       39.11      4.04 o 
   5   3  11        0.10       -0.80      1.72 o 
  -6   4  11        0.20       -1.01      1.14 o 
  -5   4  11        0.00        0.58      1.15 o 
  -4   4  11       21.55       21.38      4.01 o 
  -3   4  11        0.58        1.07      1.82 o 
  -2   4  11        2.83        0.31      1.39 o 
  -1   4  11        2.28        1.09      1.45 o 
   0   4  11       21.85       21.55      3.02 o 
   1   4  11        3.03        2.55      1.59 o 
   2   4  11       42.41       38.27      3.91 o 
   3   4  11        1.46        1.41      1.62 o 
   4   4  11        0.50        2.75      1.94 o 
  -6   5  11        2.29       -0.28      1.29 o 
  -5   5  11        0.04       -1.86      1.86 o 
  -4   5  11       11.44        4.16      2.52 o 
  -3   5  11      160.70      166.56     10.89 o 
  -2   5  11        4.69        3.48      1.75 o 
  -1   5  11        1.61        2.14      1.61 o 
   0   5  11        0.15        0.74      1.36 o 
   1   5  11        0.93       -0.09      1.33 o 
   2   5  11        7.56        9.27      2.41 o 
   3   5  11       18.79       12.61      2.51 o 
   4   5  11       45.16       43.74      4.41 o 
  -5   6  11        0.97        2.28      2.62 o 
  -4   6  11       13.97       11.40      3.21 o 
  -3   6  11        3.52        5.19      2.35 o 
  -2   6  11        0.96        1.67      1.68 o 
  -1   6  11        0.05        1.01      1.66 o 
   0   6  11        1.60        2.03      1.27 o 
   1   6  11        8.62       10.50      2.03 o 
   2   6  11        0.30        1.38      1.91 o 
   3   6  11        1.44       -0.09      1.20 o 
  -5   7  11        5.51       11.30      3.66 o 
  -4   7  11        6.16        7.19      3.00 o 
  -3   7  11       21.16       19.26      3.99 o 
  -2   7  11        8.56        9.99      2.82 o 
  -1   7  11        0.68        3.03      1.86 o 
   0   7  11        2.72        1.84      1.40 o 
   1   7  11       21.81       21.07      2.68 o 
   2   7  11        0.45        0.08      1.32 o 
  -4   8  11        1.23       -0.39      2.22 o 
  -3   8  11        0.02       -1.04      1.86 o 
  -2   8  11        4.38        5.28      2.58 o 
  -1   8  11        0.56       -0.79      1.53 o 
   0   8  11        1.05        2.86      1.56 o 
   1   8  11        4.22        2.00      1.70 o 
  -3   9  11        5.90        3.26      2.49 o 
  -2   9  11        3.96        1.36      2.14 o 
  -1   9  11        0.00        0.22      2.05 o 
   0   9  11        0.53        0.92      2.20 o 
   0  -9  12        4.80        5.83      3.03 o 
   1  -9  12        2.07        0.87      2.67 o 
  -1  -8  12        0.00        3.43      2.82 o 
   0  -8  12        4.72        4.59      2.95 o 
   1  -8  12        1.81        1.91      2.69 o 
   2  -8  12       17.58        9.11      3.78 o 
   3  -8  12       12.19        9.92      3.79 o 
  -1  -7  12       20.43       26.29      4.87 o 
   0  -7  12       36.48       39.35      5.86 o 
   1  -7  12        5.07        0.75      2.23 o 
   2  -7  12        5.09        4.14      2.73 o 
   3  -7  12        0.04        0.09      1.35 o 
   4  -7  12        0.92        0.20      1.48 o 
  -3  -6  12        0.17        0.87      2.03 o 
  -1  -6  12        0.47       -0.29      2.16 o 
   0  -6  12        1.79       -0.80      2.01 o 
   1  -6  12        2.00        1.60      1.28 o 
   2  -6  12        1.55        0.42      1.20 o 
   3  -6  12        4.59        1.54      1.48 o 
   4  -6  12        6.93        9.06      2.08 o 
  -4  -5  12        0.06       -1.08      2.07 o 
  -3  -5  12        0.08        0.32      1.61 o 
  -1  -5  12       10.90       14.22      3.66 o 
   0  -5  12       69.96       75.18      4.24 o 
   1  -5  12        0.71        0.49      1.32 o 
   2  -5  12        0.58        1.48      1.26 o 
   3  -5  12        3.13        5.17      1.66 o 
   4  -5  12        3.24        0.13      1.65 o 
   5  -5  12        0.30       -1.14      2.06 o 
  -4  -4  12        8.91        9.75      2.95 o 
  -3  -4  12        2.36        2.21      2.03 o 
  -2  -4  12       11.14       10.63      2.52 o 
  -1  -4  12      245.02      255.43     11.79 o 
   0  -4  12        2.43        2.05      1.25 o 
   1  -4  12       11.56       12.05      2.39 o 
   2  -4  12        3.98        3.88      1.43 o 
   3  -4  12        4.49        3.06      1.66 o 
   4  -4  12        0.08       -0.44      1.68 o 
   5  -4  12        0.54       -1.69      2.06 o 
  -5  -3  12        0.99       -0.51      1.82 o 
  -4  -3  12        0.19        0.82      1.73 o 
  -3  -3  12        4.65        4.69      1.95 o 
  -2  -3  12       14.69       12.49      1.83 o 
  -1  -3  12       52.65       56.59      2.88 o 
   0  -3  12       61.27       56.92      3.62 o 
   1  -3  12        2.43        0.97      1.15 o 
   2  -3  12        2.03       -0.64      1.43 o 
   3  -3  12       20.17       19.00      2.81 o 
   4  -3  12        0.64       -0.49      1.49 o 
   5  -3  12        1.27        0.21      2.09 o 
  -5  -2  12        0.07       -0.04      1.69 o 
  -4  -2  12        6.36       10.10      2.66 o 
  -3  -2  12       15.13       16.47      3.15 o 
  -2  -2  12       82.43       99.21      4.88 o 
  -1  -2  12       10.57       15.15      2.66 o 
   0  -2  12       43.50       45.78      4.10 o 
   1  -2  12        4.25        5.49      1.82 o 
   2  -2  12        6.31        8.94      2.11 o 
   3  -2  12       11.44       14.20      2.65 o 
   4  -2  12       10.02       12.26      2.71 o 
   5  -2  12        4.21        0.21      2.08 o 
  -5  -1  12       11.34       10.09      2.75 o 
  -4  -1  12       13.73       18.22      3.19 o 
  -3  -1  12        0.67        1.73      1.14 o 
  -2  -1  12       40.70       45.11      6.05 o 
  -1  -1  12       10.77       12.56      1.76 o 
   0  -1  12        3.45        5.25      1.95 o 
   1  -1  12        7.13        6.42      1.88 o 
   2  -1  12        1.76        2.41      1.41 o 
   3  -1  12        4.76        2.12      1.60 o 
   4  -1  12       10.86       10.52      2.45 o 
   5  -1  12        0.33       -0.28      1.83 o 
  -5   0  12        0.61        1.04      1.66 o 
  -4   0  12        0.61        1.17      1.29 o 
  -3   0  12       37.17       41.94      3.22 o 
  -2   0  12        0.13        0.31      0.98 o 
  -1   0  12       18.43       13.84      2.72 o 
   0   0  12       34.19       23.12      3.07 o 
   1   0  12        3.96        4.28      1.52 o 
   2   0  12        4.22        2.80      1.51 o 
   3   0  12        6.39        5.55      2.00 o 
   4   0  12       18.83       20.29      3.22 o 
   5   0  12        1.07        2.05      2.05 o 
  -5   1  12        0.24        0.05      1.22 o 
  -4   1  12       13.90        8.94      1.84 o 
  -3   1  12        0.22       -0.01      2.09 o 
  -2   1  12        1.42        1.22      1.63 o 
  -1   1  12        0.64       -1.11      1.11 o 
   0   1  12       12.51       12.94      2.48 o 
   1   1  12        0.35        1.43      1.43 o 
   2   1  12        0.01        1.05      1.45 o 
   3   1  12        1.91        4.89      1.85 o 
   4   1  12        0.07        1.21      1.81 o 
  -5   2  12        0.20       -0.71      1.24 o 
  -4   2  12        0.84        0.37      1.21 o 
  -3   2  12        9.77       10.62      1.87 o 
  -2   2  12       40.67       34.73      4.27 o 
  -1   2  12       27.70       28.54      3.57 o 
   0   2  12      113.78      114.36      7.55 o 
   1   2  12        3.80        1.40      1.41 o 
   2   2  12        0.03        0.33      1.23 o 
   3   2  12        0.00       -0.39      1.58 o 
   4   2  12        0.78        2.52      1.92 o 
  -5   3  12        0.36       -0.13      1.23 o 
  -4   3  12        0.59        1.96      1.28 o 
  -3   3  12       14.91       18.55      3.53 o 
  -2   3  12        7.88        5.54      2.29 o 
  -1   3  12        8.31        8.54      2.15 o 
   0   3  12       15.56       17.40      2.91 o 
   1   3  12        6.73        5.26      1.95 o 
   2   3  12        2.47        1.65      1.68 o 
   3   3  12        1.87        3.22      1.93 o 
   4   3  12       11.33       10.36      2.68 o 
  -5   4  12        2.15        1.31      1.33 o 
  -4   4  12        8.42        5.23      2.63 o 
  -3   4  12        0.21        0.52      1.80 o 
  -2   4  12        7.36        8.89      2.63 o 
  -1   4  12        2.24        2.28      1.76 o 
   0   4  12        0.49        1.81      1.35 o 
   1   4  12        0.02        0.13      1.38 o 
   2   4  12        0.57       -0.81      1.39 o 
   3   4  12        0.22       -0.28      1.68 o 
  -5   5  12        0.60        1.07      2.56 o 
  -4   5  12        0.01       -0.14      2.23 o 
  -3   5  12      124.03      154.31     10.62 o 
  -2   5  12        1.83        1.32      1.73 o 
  -1   5  12        2.21        2.59      1.72 o 
   0   5  12        0.11        0.02      1.36 o 
   1   5  12        0.74        1.29      1.67 o 
   2   5  12        1.10       -0.65      1.54 o 
   3   5  12        1.23       -0.58      1.85 o 
  -4   6  12        2.90        3.53      2.66 o 
  -3   6  12        3.31        0.39      1.87 o 
  -2   6  12        0.16        0.80      1.81 o 
  -1   6  12        8.70        9.00      2.48 o 
   0   6  12        5.37        3.94      2.08 o 
   1   6  12        4.21        2.04      1.41 o 
   2   6  12        0.79        1.45      1.93 o 
  -4   7  12        1.27        2.46      2.62 o 
  -3   7  12       47.87       51.69      6.06 o 
  -2   7  12       14.84       11.83      3.29 o 
  -1   7  12        3.31        2.06      2.00 o 
   0   7  12        0.08        0.24      1.59 o 
   1   7  12        0.16        0.42      1.42 o 
  -2   8  12        0.11        2.02      2.40 o 
  -1   8  12        1.00        1.56      2.14 o 
   0  -7  13        5.13        4.66      3.19 o 
   1  -7  13        3.42        4.49      2.95 o 
   2  -7  13        1.86       -1.16      2.22 o 
   0  -6  13        2.03        2.78      2.59 o 
   1  -6  13        2.47        1.09      2.45 o 
   2  -6  13        0.01        0.32      1.40 o 
   3  -6  13       21.29       25.67      2.84 o 
  -3  -5  13        2.55        3.47      2.31 o 
   0  -5  13       39.45       46.47      6.17 o 
   1  -5  13        0.83        0.67      1.33 o 
   2  -5  13        0.18        1.25      1.42 o 
   3  -5  13        3.01        2.23      1.85 o 
  -3  -4  13        2.57        2.39      1.89 o 
   0  -4  13        3.08        1.90      1.36 o 
   1  -4  13        8.54        7.23      1.78 o 
   2  -4  13        1.55        0.94      1.65 o 
   3  -4  13        0.01        1.18      1.66 o 
   4  -4  13       11.34       10.00      2.73 o 
  -4  -3  13        4.29        0.06      1.82 o 
  -3  -3  13        0.93       -1.45      1.59 o 
  -2  -3  13        0.00       -0.45      1.28 o 
  -1  -3  13       25.90       32.59      3.94 o 
   0  -3  13      167.83      179.64     10.40 o 
   1  -3  13       11.35        7.31      2.06 o 
   2  -3  13        0.17        0.39      1.46 o 
   3  -3  13        3.44        2.69      1.68 o 
   4  -3  13        4.45        4.87      2.23 o 
  -4  -2  13        2.12        5.35      2.22 o 
  -3  -2  13        9.41        7.13      2.38 o 
  -2  -2  13       21.73       21.60      2.40 o 
  -1  -2  13        4.71        6.20      1.50 o 
   0  -2  13        2.78        2.83      1.87 o 
   1  -2  13        4.21        1.68      1.63 o 
   2  -2  13        5.02        5.75      2.03 o 
   3  -2  13        0.04       -0.68      1.43 o 
   4  -2  13        1.94       -0.33      1.89 o 
  -4  -1  13        0.08       -0.78      1.52 o 
  -3  -1  13        4.57        6.30      2.12 o 
  -2  -1  13        3.20        2.08      1.28 o 
  -1  -1  13       19.17       16.85      3.20 o 
   0  -1  13       89.10       82.60      6.13 o 
   1  -1  13        1.80        3.07      1.60 o 
   2  -1  13        0.11        1.12      1.62 o 
   3  -1  13        9.48       11.02      2.55 o 
   4  -1  13        5.79        9.50      2.83 o 
  -4   0  13        0.01        2.34      1.46 o 
  -3   0  13       39.56       37.65      3.16 o 
  -2   0  13        1.93        3.42      1.31 o 
  -1   0  13        9.77        9.86      2.68 o 
   0   0  13       11.00       11.42      2.56 o 
   1   0  13        0.24        0.69      1.52 o 
   2   0  13        3.59        5.19      1.99 o 
   3   0  13        8.55        9.33      2.49 o 
   4   0  13       14.40       12.12      2.88 o 
  -4   1  13       12.12       16.51      2.53 o 
  -3   1  13        0.06        0.60      1.20 o 
  -2   1  13       19.12       19.95      3.65 o 
  -1   1  13        2.97        3.16      1.88 o 
   0   1  13        5.39        3.00      1.87 o 
   1   1  13        9.87        6.56      1.99 o 
   2   1  13        0.45        2.06      1.67 o 
   3   1  13        4.76        1.42      1.81 o 
  -4   2  13        8.13        9.69      2.04 o 
  -3   2  13       40.53       53.84      5.92 o 
  -2   2  13        8.29        7.83      2.51 o 
  -1   2  13       19.62       19.28      3.19 o 
   0   2  13        6.62       10.59      2.51 o 
   1   2  13        0.09       -1.18      1.47 o 
   2   2  13        3.84        2.34      1.85 o 
   3   2  13        1.51        2.23      1.88 o 
  -4   3  13        0.91       -0.04      2.07 o 
  -3   3  13        1.32        4.83      2.33 o 
  -2   3  13        0.06       -0.20      1.59 o 
  -1   3  13        4.15        2.74      1.75 o 
   0   3  13       23.55       18.79      3.07 o 
   1   3  13        9.89        8.18      2.45 o 
   2   3  13        0.15        1.01      1.62 o 
   3   3  13        0.20        0.04      1.71 o 
  -4   4  13        0.00        0.66      2.14 o 
  -3   4  13        0.07        0.36      2.02 o 
  -2   4  13       36.74       32.17      4.32 o 
  -1   4  13       10.77       11.49      2.81 o 
   0   4  13        2.42        0.16      1.25 o 
   1   4  13        5.02        5.14      1.99 o 
   2   4  13        1.81       -0.21      1.80 o 
  -4   5  13        0.07       -0.13      2.49 o 
  -3   5  13        7.35        9.27      3.15 o 
  -2   5  13        2.69        2.01      1.86 o 
  -1   5  13        0.54        2.79      1.95 o 
   0   5  13        6.36        6.23      2.14 o 
   1   5  13        2.09       -0.08      1.48 o 
  -3   6  13        6.53        4.27      2.56 o 
  -2   6  13       27.85       27.12      4.35 o 
  -1   6  13        3.81        5.65      2.21 o 
   0   6  13        0.03       -0.02      1.59 o 
   0  -5  14       35.71       24.94      5.12 o 
   1  -5  14        0.98        0.36      1.44 o 
   2  -5  14        1.08        1.88      3.22 o 
   0  -4  14        0.03        2.55      1.57 o 
   1  -4  14       14.53       18.33      3.05 o 
   2  -4  14        4.23        7.56      2.42 o 
  -3  -3  14        6.30        9.99      2.99 o 
  -1  -3  14        0.01       -1.45      1.59 o 
   0  -3  14       82.17       71.87      5.83 o 
   1  -3  14       13.25       14.26      2.84 o 
   2  -3  14        0.52       -0.94      1.59 o 
   3  -3  14        1.53        1.98      2.20 o 
  -3  -2  14        8.83        8.28      2.47 o 
  -2  -2  14        0.14        0.88      1.37 o 
  -1  -2  14        0.12        1.11      1.85 o 
   0  -2  14        2.45        2.36      1.82 o 
   1  -2  14        0.00        0.25      1.55 o 
   2  -2  14        0.04        1.07      1.73 o 
   3  -2  14        2.60        5.40      2.45 o 
  -3  -1  14        1.19        1.38      1.45 o 
  -2  -1  14        0.27        1.58      1.34 o 
  -1  -1  14       10.24        6.59      2.47 o 
   0  -1  14       37.04       47.07      4.82 o 
   1  -1  14        2.19        0.84      1.59 o 
   2  -1  14        2.40        1.61      1.73 o 
   3  -1  14        0.00        1.42      2.01 o 
  -3   0  14        2.74        1.45      1.46 o 
  -2   0  14        1.47        1.98      2.00 o 
  -1   0  14        1.01        0.18      1.67 o 
   0   0  14        6.70       16.88      3.13 o 
   1   0  14        0.11       -0.64      1.60 o 
   2   0  14        0.00        0.16      1.55 o 
  -3   1  14        0.89        2.63      2.49 o 
  -2   1  14        2.27        5.22      2.34 o 
  -1   1  14        4.90        3.68      2.00 o 
   0   1  14        0.07        2.01      1.75 o 
   1   1  14       12.40       12.93      2.83 o 
   2   1  14        1.04        0.24      1.52 o 
  -3   2  14        3.09        3.08      2.26 o 
  -2   2  14        4.36        9.76      3.11 o 
  -1   2  14        8.64       12.33      2.88 o 
   0   2  14        0.02        1.53      1.75 o 
   1   2  14        3.41        6.99      2.47 o 
   2   2  14        0.32       -0.04      1.78 o 
  -3   3  14        1.82        4.96      2.68 o 
  -2   3  14        0.66        1.74      1.88 o 
  -1   3  14        0.05       -1.01      1.36 o 
   0   3  14        0.16        3.83      1.87 o 
   1   3  14       16.76       15.10      2.99 o 
  -2   4  14        6.55        2.60      2.18 o 
  -1   4  14        1.81        3.03      2.05 o 
   0   4  14        1.64        1.16      1.74 o 
   0  -2  15       13.11        9.96      2.85 o 
  -1  -1  15        2.34        5.02      2.32 o 
   0  -1  15        4.06        2.35      2.18 o 
  -1   0  15        1.54        1.96      2.01 o 
   0   0  15        9.29        5.31      2.29 o 
  -1   1  15        2.82        4.76      2.43 o 
   0   1  15        3.68        1.99      2.02 o 
                                                 
